# Supplementary material for: Rare copy number variation in autoimmune Addison’s disease
Source: Front Immunol. 2024 Mar 18;15:1374499. doi: 10.3389/fimmu.2024.1374499 (PMC10982488; doi:10.3389/fimmu.2024.1374499)
Supplement: Supplementary file 1 [file DataSheet_1.xlsx]

## Sheet: panelApp_AI_genes_inhe_pattern
Chr	Bp1	Bp2	Gene	Model_Of_Inheritance_Congenital_adrenal_hypoplasia	Model_Of_Inheritance_Primary_immunodeficiency
1	948846	949919	ISG15		BIALLELIC, autosomal or pseudoautosomal
1	1146705	1149548	TNFRSF4		BIALLELIC, autosomal or pseudoautosomal
1	7975930	8003225	TNFRSF9		BIALLELIC, autosomal or pseudoautosomal
1	9711789	9789172	PIK3CD		BOTH monoallelic and biallelic, autosomal or pseudoautosomal
1	11086579	11107296	MASP2		BIALLELIC, autosomal or pseudoautosomal
1	22379119	22419436	CDC42		MONOALLELIC, autosomal or pseudoautosomal, NOT imprinted
1	22963117	22966175	C1QA		BIALLELIC, autosomal or pseudoautosomal
1	22970117	22974603	C1QC		BIALLELIC, autosomal or pseudoautosomal
1	22979681	22988029	C1QB		BIALLELIC, autosomal or pseudoautosomal
1	27695600	27701315	FCN3		BIALLELIC, autosomal or pseudoautosomal
1	32716839	32751768	LCK		BIALLELIC, autosomal or pseudoautosomal
1	33473540	33502512	AK2		BIALLELIC, autosomal or pseudoautosomal
1	36931643	36948915	CSF3R		BIALLELIC, autosomal or pseudoautosomal
1	41445006	41478235	CTPS1		BIALLELIC, autosomal or pseudoautosomal
1	57320442	57383894	C8A		BIALLELIC, autosomal or pseudoautosomal
1	57394882	57431813	C8B		BIALLELIC, autosomal or pseudoautosomal
1	59120410	59165747	MYSM1		BIALLELIC, autosomal or pseudoautosomal
1	65298905	65432187	JAK1		MONOALLELIC, autosomal or pseudoautosomal, imprinted status unknown
1	67632168	67725650	IL23R		BIALLELIC, autosomal or pseudoautosomal
1	67773046	67862583	IL12RB2		BIALLELIC, autosomal or pseudoautosomal
1	85731459	85742587	BCL10		BIALLELIC, autosomal or pseudoautosomal
1	92940317	92952433	GFI1		MONOALLELIC, autosomal or pseudoautosomal, NOT imprinted
1	109289284	109352148	STXBP3		BOTH monoallelic and biallelic, autosomal or pseudoautosomal
1	114356432	114414375	PTPN22		MONOALLELIC, autosomal or pseudoautosomal, imprinted status unknown
1	114447914	114456708	DCLRE1B		BIALLELIC, autosomal or pseudoautosomal
1	115247084	115259515	NRAS		Other - please specifiy in evaluation comments
1	119957553	119965662	HSD3B2	BIALLELIC, autosomal or pseudoautosomal
1	145592604	145610884	POLR3C		MONOALLELIC, autosomal or pseudoautosomal, NOT imprinted
1	149754249	149764074	FCGR1A
1	150039349	150117505	VPS45		BIALLELIC, autosomal or pseudoautosomal
1	151313115	151319769	RFX5		BIALLELIC, autosomal or pseudoautosomal
1	151372040	151374412	PSMB4		BIALLELIC, autosomal or pseudoautosomal
1	151778546	151804348	RORC		BIALLELIC, autosomal or pseudoautosomal
1	154245038	154248355	HAX1		BIALLELIC, autosomal or pseudoautosomal
1	154377668	154441926	IL6R		BIALLELIC, autosomal or pseudoautosomal
1	154554533	154600456	ADAR		BIALLELIC, autosomal or pseudoautosomal
1	156024516	156028301	LAMTOR2		BIALLELIC, autosomal or pseudoautosomal
1	160258376	160313354	COPA		MONOALLELIC, autosomal or pseudoautosomal, imprinted status unknown
1	160313062	160328742	NCSTN		MONOALLELIC, autosomal or pseudoautosomal, imprinted status unknown
1	161475204	161489360	FCGR2A
1	161511550	161520413	FCGR3A		BIALLELIC, autosomal or pseudoautosomal
1	161592987	161601753	FCGR3B		Unknown
1	161632904	161648444	FCGR2B
1	167399876	167487847	CD247		BIALLELIC, autosomal or pseudoautosomal
1	168250277	168283664	TBX19	BIALLELIC, autosomal or pseudoautosomal
1	172628184	172636012	FASLG		BIALLELIC, autosomal or pseudoautosomal
1	173900351	173962210	RC3H1		BIALLELIC, autosomal or pseudoautosomal
1	181002560	181031074	MR1		BIALLELIC, autosomal or pseudoautosomal
1	183524696	183560056	NCF2		BIALLELIC, autosomal or pseudoautosomal
1	185265521	185286461	IVNS1ABP		MONOALLELIC, autosomal or pseudoautosomal, imprinted status unknown
1	196621007	196716634	CFH		BOTH monoallelic and biallelic, autosomal or pseudoautosomal
1	196743929	196763203	CFHR3		BOTH monoallelic and biallelic, autosomal or pseudoautosomal
1	196788860	196801319	CFHR1		BOTH monoallelic and biallelic, autosomal or pseudoautosomal
1	196857143	196887843	CFHR4		BOTH monoallelic and biallelic, autosomal or pseudoautosomal
1	196912933	196928356	CFHR2		BOTH monoallelic and biallelic, autosomal or pseudoautosomal
1	196946666	196978803	CFHR5		BOTH monoallelic and biallelic, autosomal or pseudoautosomal
1	198608097	198726605	PTPRC		BIALLELIC, autosomal or pseudoautosomal
1	206940947	206945839	IL10		BIALLELIC, autosomal or pseudoautosomal
1	207494816	207534311	CD55		BIALLELIC, autosomal or pseudoautosomal
1	207627644	207663240	CR2		BIALLELIC, autosomal or pseudoautosomal
1	207925382	207968861	CD46		BOTH monoallelic and biallelic, autosomal or pseudoautosomal
1	226548391	226595801	PARP1		Unknown
1	226819390	226926876	ITPKB		BIALLELIC, autosomal or pseudoautosomal
1	234740014	234745271	IRF2BP2		MONOALLELIC, autosomal or pseudoautosomal, imprinted status unknown
1	235824330	236047008	LYST		BIALLELIC, autosomal or pseudoautosomal
1	247579457	247612406	NLRP3		MONOALLELIC, autosomal or pseudoautosomal, imprinted status unknown
2	3642421	3692234	COLEC11
2	9629410	9695917	ADAM17		BIALLELIC, autosomal or pseudoautosomal
2	10580496	10588680	ODC1		Unknown
2	15307031	15701472	NBAS		BIALLELIC, autosomal or pseudoautosomal
2	25383721	25391559	POMC
2	32449517	32490812	NLRC4		MONOALLELIC, autosomal or pseudoautosomal, imprinted status unknown
2	47143267	47303275	TTC7A		BIALLELIC, autosomal or pseudoautosomal
2	47596286	47614167	EPCAM		BIALLELIC, autosomal or pseudoautosomal
2	48010220	48034092	MSH6		BIALLELIC, autosomal or pseudoautosomal
2	61108629	61155291	REL		BIALLELIC, autosomal or pseudoautosomal
2	74688183	74692537	MOGS		BIALLELIC, autosomal or pseudoautosomal
2	74756531	74760683	HTRA2		BIALLELIC, autosomal or pseudoautosomal
2	87011727	87035519	CD8A		BIALLELIC, autosomal or pseudoautosomal
2	89156674	89157196	IGKC		BIALLELIC, autosomal or pseudoautosomal
2	98330030	98356323	ZAP70		BIALLELIC, autosomal or pseudoautosomal
2	109335936	109402267	RANBP2		MONOALLELIC, autosomal or pseudoautosomal, imprinted status unknown
2	113670547	113676458	IL37		BIALLELIC, autosomal or pseudoautosomal
2	113816214	113822320	IL36RN		BIALLELIC, autosomal or pseudoautosomal
2	113875469	113891593	IL1RN		BIALLELIC, autosomal or pseudoautosomal
2	122288455	122288585	RNU4ATAC		BIALLELIC, autosomal or pseudoautosomal
2	128014865	128051752	ERCC3		BIALLELIC, autosomal or pseudoautosomal
2	136871918	136875725	CXCR4		MONOALLELIC, autosomal or pseudoautosomal, imprinted status unknown
2	163123588	163175218	IFIH1		BOTH monoallelic and biallelic, autosomal or pseudoautosomal
2	171673199	171717659	GAD1		BIALLELIC, autosomal or pseudoautosomal
2	174219560	174233718	CDCA7		BIALLELIC, autosomal or pseudoautosomal
2	175424301	175547627	WIPF1		BIALLELIC, autosomal or pseudoautosomal
2	178095030	178129859	NFE2L2		MONOALLELIC, autosomal or pseudoautosomal, imprinted status unknown
2	191833761	191878976	STAT1		BOTH monoallelic and biallelic (but BIALLELIC mutations cause a more SEVERE disease form), autosomal or pseudoautosomal
2	191894301	192016322	STAT4		MONOALLELIC, autosomal or pseudoautosomal, imprinted status unknown
2	202047620	202094129	CASP10		MONOALLELIC, autosomal or pseudoautosomal, imprinted status unknown
2	202098165	202152434	CASP8		BIALLELIC, autosomal or pseudoautosomal
2	204571197	204603636	CD28		BIALLELIC, autosomal or pseudoautosomal
2	204732510	204738683	CTLA4		MONOALLELIC, autosomal or pseudoautosomal, NOT imprinted
2	204801470	204826298	ICOS		BIALLELIC, autosomal or pseudoautosomal
2	217277136	217347774	SMARCAL1		BIALLELIC, autosomal or pseudoautosomal
2	218990012	219001976	CXCR2		BIALLELIC, autosomal or pseudoautosomal
2	219940045	220025587	NHEJ1		BIALLELIC, autosomal or pseudoautosomal
2	224620046	224702319	AP1S3		BIALLELIC, autosomal or pseudoautosomal
2	231033644	231090444	SP110		BIALLELIC, autosomal or pseudoautosomal
2	233320832	233324742	ALPI		BIALLELIC, autosomal or pseudoautosomal
2	242792032	242801058	PDCD1		BIALLELIC, autosomal or pseudoautosomal
3	3168599	3190706	TRNT1		BIALLELIC, autosomal or pseudoautosomal
3	9932270	9936031	JAGN1		BIALLELIC, autosomal or pseudoautosomal
3	9958757	9975305	IL17RC		BIALLELIC, autosomal or pseudoautosomal
3	25639395	25705863	TOP2B		MONOALLELIC, autosomal or pseudoautosomal, imprinted status unknown
3	30647993	30735633	TGFBR2		MONOALLELIC, autosomal or pseudoautosomal, imprinted status unknown
3	38179968	38184512	MYD88		BIALLELIC, autosomal or pseudoautosomal
3	39448203	39454032	RPSA		MONOALLELIC, autosomal or pseudoautosomal, imprinted status unknown
3	48506918	48509044	TREX1		BOTH monoallelic and biallelic, autosomal or pseudoautosomal
3	48601505	48632593	COL7A1		BOTH monoallelic and biallelic, autosomal or pseudoautosomal
3	53195222	53226733	PRKCD		BIALLELIC, autosomal or pseudoautosomal
3	58178352	58196730	DNASE1L3		BIALLELIC, autosomal or pseudoautosomal
3	127771211	127790526	SEC61A1		MONOALLELIC, autosomal or pseudoautosomal, imprinted status unknown
3	128198264	128212030	GATA2		MONOALLELIC, autosomal or pseudoautosomal, imprinted status unknown
3	128886657	128902810	CNBP		MONOALLELIC, autosomal or pseudoautosomal, NOT imprinted
3	137879829	137893791	DBR1		BIALLELIC, autosomal or pseudoautosomal
3	169482397	169482848	TERC		MONOALLELIC, autosomal or pseudoautosomal, imprinted status unknown
3	186933872	187009810	MASP1
3	195776154	195809032	TFRC		BIALLELIC, autosomal or pseudoautosomal
3	196195656	196230639	RNF168		BIALLELIC, autosomal or pseudoautosomal
4	2794749	2842823	SH3BP2		MONOALLELIC, autosomal or pseudoautosomal, imprinted status unknown
4	10075962	10118573	WDR1		BIALLELIC, autosomal or pseudoautosomal
4	40192630	40246384	RHOH		BIALLELIC, autosomal or pseudoautosomal
4	103422485	103538459	NFKB1		MONOALLELIC, autosomal or pseudoautosomal, imprinted status unknown
4	106067031	106200960	TET2		BIALLELIC, autosomal or pseudoautosomal
4	110661847	110723335	CFI		BIALLELIC, autosomal or pseudoautosomal
4	123533782	123542212	IL21		BIALLELIC, autosomal or pseudoautosomal
4	126237566	126414087	FAT4		BIALLELIC, autosomal or pseudoautosomal
4	151185810	151936649	LRBA		BIALLELIC, autosomal or pseudoautosomal
4	186990308	187006252	TLR3		BOTH monoallelic and biallelic, autosomal or pseudoautosomal
5	473333	524549	SLC9A3		BIALLELIC, autosomal or pseudoautosomal
5	1253286	1295162	TERT		BOTH monoallelic and biallelic, autosomal or pseudoautosomal
5	14664782	14699842	OTULIN		BIALLELIC, autosomal or pseudoautosomal
5	34929697	34959069	DNAJC21		BIALLELIC, autosomal or pseudoautosomal
5	35856976	35879705	IL7R		BIALLELIC, autosomal or pseudoautosomal
5	39284377	39364655	C9		BIALLELIC, autosomal or pseudoautosomal
5	40909598	40983042	C7		BIALLELIC, autosomal or pseudoautosomal
5	41142247	41261540	C6		BIALLELIC, autosomal or pseudoautosomal
5	43602790	43705668	NNT	BIALLELIC, autosomal or pseudoautosomal
5	55147206	55218682	IL31RA		MONOALLELIC, autosomal or pseudoautosomal, imprinted status unknown
5	55230924	55290821	IL6ST		BIALLELIC, autosomal or pseudoautosomal
5	65222381	65376851	ERBB2IP
5	67511583	67597649	PIK3R1		BOTH monoallelic and biallelic (but BIALLELIC mutations cause a more SEVERE disease form), autosomal or pseudoautosomal
5	77298149	77590579	AP3B1		BIALLELIC, autosomal or pseudoautosomal
5	94799598	94890709	TTC37		BIALLELIC, autosomal or pseudoautosomal
5	130977406	131132756	FNIP1		BIALLELIC, autosomal or pseudoautosomal
5	131409484	131411863	CSF2		MONOALLELIC, autosomal or pseudoautosomal, imprinted status unknown
5	131892615	131980313	RAD50		BIALLELIC, autosomal or pseudoautosomal
5	138855112	138862343	TMEM173		MONOALLELIC, autosomal or pseudoautosomal, imprinted status unknown
5	147443534	147516925	SPINK5		BIALLELIC, autosomal or pseudoautosomal
5	150409503	150467221	TNIP1		Unknown
5	156512842	156536248	HAVCR2		BIALLELIC, autosomal or pseudoautosomal
5	156607906	156682109	ITK		BIALLELIC, autosomal or pseudoautosomal
5	157170754	157183746	LSM11		BIALLELIC, autosomal or pseudoautosomal
5	158741790	158757481	IL12B		BIALLELIC, autosomal or pseudoautosomal
5	169064250	169510386	DOCK2		BIALLELIC, autosomal or pseudoautosomal
5	169675087	169724822	LCP2		BIALLELIC, autosomal or pseudoautosomal
5	176829138	176836577	F12		MONOALLELIC, autosomal or pseudoautosomal, NOT imprinted
5	177576464	177580961	NHP2		BIALLELIC, autosomal or pseudoautosomal
6	391738	411443	IRF4		MONOALLELIC, autosomal or pseudoautosomal, NOT imprinted
6	3077057	3115421	RIPK1		BOTH monoallelic and biallelic, autosomal or pseudoautosomal
6	31367560	31383092	MICA		Unknown
6	31865561	31913451	C2		BIALLELIC, autosomal or pseudoautosomal
6	31913720	31919861	CFB		BOTH monoallelic and biallelic, autosomal or pseudoautosomal
6	31926580	31937532	SKIV2L		BIALLELIC, autosomal or pseudoautosomal
6	31949833	31970457	C4A		BIALLELIC, autosomal or pseudoautosomal
6	31982571	32003195	C4B		BIALLELIC, autosomal or pseudoautosomal
6	32006092	32009447	CYP21A2
6	32789609	32806600	TAP2		BIALLELIC, autosomal or pseudoautosomal
6	32808493	32812712	PSMB8		BIALLELIC, autosomal or pseudoautosomal
6	32812985	32821748	TAP1		BIALLELIC, autosomal or pseudoautosomal
6	32821937	32827628	PSMB9		BIALLELIC, autosomal or pseudoautosomal
6	33168602	33172214	SLC39A7		BIALLELIC, autosomal or pseudoautosomal
6	33267471	33282164	TAPBP		BIALLELIC, autosomal or pseudoautosomal
6	35265594	35289548	DEF6		BIALLELIC, autosomal or pseudoautosomal
6	52051184	52055436	IL17A
6	52101483	52109298	IL17F		MONOALLELIC, autosomal or pseudoautosomal, imprinted status unknown
6	83874592	83903655	PGM3		BIALLELIC, autosomal or pseudoautosomal
6	90636246	91006627	BACH2		MONOALLELIC, autosomal or pseudoautosomal, imprinted status unknown
6	108362612	108395941	OSTM1		BIALLELIC, autosomal or pseudoautosomal
6	109783718	109804440	ZBTB24		BIALLELIC, autosomal or pseudoautosomal
6	111876580	111927477	TRAF3IP2		BIALLELIC, autosomal or pseudoautosomal
6	130465446	130686570	SAMD3		MONOALLELIC, autosomal or pseudoautosomal, imprinted status unknown
6	137518620	137540567	IFNGR1		BOTH monoallelic and biallelic (but BIALLELIC mutations cause a more SEVERE disease form), autosomal or pseudoautosomal
6	138188324	138204451	TNFAIP3		MONOALLELIC, autosomal or pseudoautosomal, imprinted status unknown
6	144471653	144513076	STX11		BIALLELIC, autosomal or pseudoautosomal
6	158589378	158620376	GTF2H5
6	161123224	161175085	PLG		MONOALLELIC, autosomal or pseudoautosomal, NOT imprinted
7	2945709	3083579	CARD11		BOTH monoallelic and biallelic, autosomal or pseudoautosomal
7	5566778	5570232	ACTB		MONOALLELIC, autosomal or pseudoautosomal, imprinted status unknown
7	6012869	6048737	PMS2		BIALLELIC, autosomal or pseudoautosomal
7	22766765	22771621	IL6		Unknown
7	26331514	26413949	SNX10		BIALLELIC, autosomal or pseudoautosomal
7	44154278	44163169	POLD2		BIALLELIC, autosomal or pseudoautosomal
7	50343678	50472798	IKZF1		MONOALLELIC, autosomal or pseudoautosomal, NOT imprinted
7	66452689	66460588	SBDS		BIALLELIC, autosomal or pseudoautosomal
7	74188308	74203720	NCF1		BIALLELIC, autosomal or pseudoautosomal
7	82993221	83278479	SEMA3E		MONOALLELIC, autosomal or pseudoautosomal, imprinted status unknown
7	92728825	92747336	SAMD9	MONOALLELIC, autosomal or pseudoautosomal, imprinted status unknown	MONOALLELIC, autosomal or pseudoautosomal, imprinted status unknown
7	92759367	92777680	SAMD9L		MONOALLELIC, autosomal or pseudoautosomal, imprinted status unknown
7	98972297	98992404	ARPC1B		BIALLELIC, autosomal or pseudoautosomal
7	103112230	103629963	RELN		MONOALLELIC, autosomal or pseudoautosomal, imprinted status unknown
7	106505722	106549423	PIK3CG		BIALLELIC, autosomal or pseudoautosomal
7	117120016	117308718	CFTR		BIALLELIC, autosomal or pseudoautosomal
7	129658125	129691291	ZC3HC1		Unknown
7	135365986	135412933	SLC13A4		Unknown
7	150322463	150329736	GIMAP6		BIALLELIC, autosomal or pseudoautosomal
7	150434435	150440737	GIMAP5		BIALLELIC, autosomal or pseudoautosomal
8	28558989	28611207	EXTL3		BIALLELIC, autosomal or pseudoautosomal
8	38000217	38008600	STAR	BIALLELIC, autosomal or pseudoautosomal
8	42128819	42190171	IKBKB		BIALLELIC, autosomal or pseudoautosomal
8	48685668	48872743	PRKDC		BIALLELIC, autosomal or pseudoautosomal
8	48872762	48890719	MCM4		BIALLELIC, autosomal or pseudoautosomal
8	61591323	61780586	CHD7		MONOALLELIC, autosomal or pseudoautosomal, imprinted status unknown
8	90945563	90996899	NBN		BIALLELIC, autosomal or pseudoautosomal
8	100025493	100889814	VPS13B		BIALLELIC, autosomal or pseudoautosomal
8	145736666	145743210	RECQL4		BIALLELIC, autosomal or pseudoautosomal
8	145997608	146012730	ZNF34		Unknown
9	214864	465259	DOCK8		BIALLELIC, autosomal or pseudoautosomal
9	35657747	35658015	RMRP		BIALLELIC, autosomal or pseudoautosomal
9	93563961	93660842	SYK		MONOALLELIC, autosomal or pseudoautosomal, NOT imprinted
9	98637899	98780735	ERCC6L2		BIALLELIC, autosomal or pseudoautosomal
9	101867411	101916473	TGFBR1		MONOALLELIC, autosomal or pseudoautosomal, imprinted status unknown
9	123714613	123812554	C5		BIALLELIC, autosomal or pseudoautosomal
9	127243514	127269699	NR5A1	BOTH monoallelic and biallelic, autosomal or pseudoautosomal
9	131644390	131680317	LRRC8A		MONOALLELIC, autosomal or pseudoautosomal, NOT imprinted
9	139258407	139268133	CARD9		BIALLELIC, autosomal or pseudoautosomal
9	139839697	139841426	C8G		BIALLELIC, autosomal or pseudoautosomal
10	6052656	6104333	IL2RA		BIALLELIC, autosomal or pseudoautosomal
10	13203553	13253104	MCM10		BIALLELIC, autosomal or pseudoautosomal
10	14946609	14996431	DCLRE1C		BIALLELIC, autosomal or pseudoautosomal
10	30598729	30638267	MTPAP		Unknown
10	43572516	43625797	RET		MONOALLELIC, autosomal or pseudoautosomal, imprinted status unknown
10	49514681	49647402	MAPK8		MONOALLELIC, autosomal or pseudoautosomal, imprinted status unknown
10	54525139	54531460	MBL2		BOTH monoallelic and biallelic, autosomal or pseudoautosomal
10	72357103	72362531	PRF1		BIALLELIC, autosomal or pseudoautosomal
10	72575703	72640932	SGPL1	BIALLELIC, autosomal or pseudoautosomal	BIALLELIC, autosomal or pseudoautosomal
10	73079009	73123147	SLC29A3		BIALLELIC, autosomal or pseudoautosomal
10	79734906	79789298	POLR3A		MONOALLELIC, autosomal or pseudoautosomal, NOT imprinted
10	82214037	82282391	TSPAN14		Unknown
10	89623194	89728532	PTEN		MONOALLELIC, autosomal or pseudoautosomal, imprinted status unknown
10	90750287	90775542	FAS		BOTH monoallelic and biallelic, autosomal or pseudoautosomal
10	95066185	95242074	MYOF		MONOALLELIC, autosomal or pseudoautosomal, NOT imprinted
10	96305523	96361856	HELLS		BIALLELIC, autosomal or pseudoautosomal
10	97951454	98031333	BLNK		BIALLELIC, autosomal or pseudoautosomal
10	100175954	100206704	HPS1		BIALLELIC, autosomal or pseudoautosomal
10	103825123	103827795	HPS6		BIALLELIC, autosomal or pseudoautosomal
10	104153866	104162286	NFKB2		MONOALLELIC, autosomal or pseudoautosomal, imprinted status unknown
10	104590287	104597290	CYP17A1
10	105637317	105678045	OBFC1
10	121259338	121302222	RGS10		BIALLELIC, autosomal or pseudoautosomal
11	612554	615999	IRF7		BIALLELIC, autosomal or pseudoautosomal
11	2398546	2418649	CD81		BIALLELIC, autosomal or pseudoautosomal
11	2904447	2906995	CDKN1C	MONOALLELIC, autosomal or pseudoautosomal, paternally imprinted (maternal allele expressed)
11	3848207	3862213	RHOG		BIALLELIC, autosomal or pseudoautosomal
11	3876932	4114440	STIM1		BIALLELIC, autosomal or pseudoautosomal
11	5710816	5732093	TRIM22		BIALLELIC, autosomal or pseudoautosomal
11	22644078	22647387	FANCF		BIALLELIC, autosomal or pseudoautosomal
11	33724555	33758025	CD59		BIALLELIC, autosomal or pseudoautosomal
11	36589562	36601310	RAG1		BIALLELIC, autosomal or pseudoautosomal
11	36613492	36619829	RAG2		BIALLELIC, autosomal or pseudoautosomal
11	45825622	45834567	SLC35C1		BIALLELIC, autosomal or pseudoautosomal
11	47376408	47400127	SPI1		MONOALLELIC, autosomal or pseudoautosomal, imprinted status unknown
11	57365026	57382326	SERPING1		BOTH monoallelic and biallelic, autosomal or pseudoautosomal
11	58975982	58980494	MPEG1		MONOALLELIC, autosomal or pseudoautosomal, NOT imprinted
11	60223281	60238225	MS4A1		BIALLELIC, autosomal or pseudoautosomal
11	63974151	63991363	FERMT3		BIALLELIC, autosomal or pseudoautosomal
11	65421066	65430443	RELA		MONOALLELIC, autosomal or pseudoautosomal, imprinted status unknown
11	65485143	65488409	RNASEH2C		BIALLELIC, autosomal or pseudoautosomal
11	67758570	67771595	UNC93B1		BIALLELIC, autosomal or pseudoautosomal
11	67806461	67818366	TCIRG1		BIALLELIC, autosomal or pseudoautosomal
11	70049268	70053508	FADD		BIALLELIC, autosomal or pseudoautosomal
11	71709957	71713965	IL18BP		BIALLELIC, autosomal or pseudoautosomal
11	72003469	72145724	CLPB		BIALLELIC, autosomal or pseudoautosomal
11	76368567	76381791	LRRC32		Unknown
11	88026759	88070941	CTSC		BIALLELIC, autosomal or pseudoautosomal
11	94150468	94227040	MRE11A
11	100558406	100861656	ARHGAP42		BIALLELIC, autosomal or pseudoautosomal
11	108093558	108239826	ATM		BIALLELIC, autosomal or pseudoautosomal
11	111222980	111250157	POU2AF1		BIALLELIC, autosomal or pseudoautosomal
11	112013973	112034840	IL18
11	117857105	117872199	IL10RA		BIALLELIC, autosomal or pseudoautosomal
11	118175294	118186890	CD3E		BIALLELIC, autosomal or pseudoautosomal
11	118209788	118213459	CD3D		BIALLELIC, autosomal or pseudoautosomal
11	118215058	118224497	CD3G		BIALLELIC, autosomal or pseudoautosomal
11	118307204	118397539	KMT2A		MONOALLELIC, autosomal or pseudoautosomal, imprinted status unknown
11	118895060	118901616	SLC37A4		BIALLELIC, autosomal or pseudoautosomal
11	118914895	118927957	HYOU1		BIALLELIC, autosomal or pseudoautosomal
11	126152981	126164828	TIRAP		BIALLELIC, autosomal or pseudoautosomal
12	2966846	2986321	FOXM1		Unknown
12	6437922	6451283	TNFRSF1A		MONOALLELIC, autosomal or pseudoautosomal, imprinted status unknown
12	6554050	6560884	CD27		BIALLELIC, autosomal or pseudoautosomal
12	6898637	6929976	CD4		BIALLELIC, autosomal or pseudoautosomal
12	7052979	7053041	RNU7-1		BIALLELIC, autosomal or pseudoautosomal
12	7167979	7178335	C1S		BIALLELIC, autosomal or pseudoautosomal
12	7187514	7245043	C1R		BIALLELIC, autosomal or pseudoautosomal
12	8754761	8765442	AICDA		BIALLELIC, autosomal or pseudoautosomal
12	14765567	14849519	GUCY2C		BOTH monoallelic and biallelic, autosomal or pseudoautosomal
12	25357722	25403865	KRAS		Unknown
12	30781914	30848929	IPO8		BIALLELIC, autosomal or pseudoautosomal
12	44152746	44183346	IRAK4		BIALLELIC, autosomal or pseudoautosomal
12	49412757	49449107	KMT2D		MONOALLELIC, autosomal or pseudoautosomal, imprinted status unknown
12	53701239	53715412	AAAS	BIALLELIC, autosomal or pseudoautosomal
12	54891494	54936899	NCKAP1L		BIALLELIC, autosomal or pseudoautosomal
12	56732662	56734194	IL23A
12	56735381	56754037	STAT2		BIALLELIC, autosomal or pseudoautosomal
12	57125363	57146146	PRIM1		BIALLELIC, autosomal or pseudoautosomal
12	64845839	64895899	TBK1		MONOALLELIC, autosomal or pseudoautosomal, imprinted status unknown
12	68548549	68553521	IFNG		BIALLELIC, autosomal or pseudoautosomal
12	68642024	68647281	IL22		BIALLELIC, autosomal or pseudoautosomal
12	69742133	69748013	LYZ		MONOALLELIC, autosomal or pseudoautosomal, imprinted status unknown
12	108915990	108955165	SART3		Unknown
12	109535398	109548798	UNG		BIALLELIC, autosomal or pseudoautosomal
12	110011499	110035071	MVK		BIALLELIC, autosomal or pseudoautosomal
12	113344738	113357712	OAS1		MONOALLELIC, autosomal or pseudoautosomal, imprinted status unknown
12	116396380	116714991	MED13L		Unknown
12	116997185	117014425	MAP1LC3B2		MONOALLELIC, autosomal or pseudoautosomal, imprinted status unknown
12	122064454	122079946	ORAI1		BIALLELIC, autosomal or pseudoautosomal
12	133200347	133264110	POLE		BIALLELIC, autosomal or pseudoautosomal
13	29233140	29253093	POMP		MONOALLELIC, autosomal or pseudoautosomal, NOT imprinted
13	32889616	32973809	BRCA2		BIALLELIC, autosomal or pseudoautosomal
13	37393338	37403740	RFXAP		BIALLELIC, autosomal or pseudoautosomal
13	43136871	43182149	TNFSF11		BIALLELIC, autosomal or pseudoautosomal
13	45911614	45911744	SNORA31		MONOALLELIC, autosomal or pseudoautosomal, imprinted status unknown
13	51483813	51544596	RNASEH2B		BIALLELIC, autosomal or pseudoautosomal
13	103249285	103331523	TPP2		BIALLELIC, autosomal or pseudoautosomal
13	108859791	108870716	LIG4		BIALLELIC, autosomal or pseudoautosomal
13	113139318	113242499	TUBGCP3		Unknown
14	20937537	20946165	PNP		BIALLELIC, autosomal or pseudoautosomal
14	23016447	23021097	TRAC		BIALLELIC, autosomal or pseudoautosomal
14	23242431	23289020	SLC7A7		BIALLELIC, autosomal or pseudoautosomal
14	23586514	23588820	CEBPE		BOTH monoallelic and biallelic, autosomal or pseudoautosomal
14	24616658	24629870	RNF31		BIALLELIC, autosomal or pseudoautosomal
14	24630421	24635774	IRF9		BIALLELIC, autosomal or pseudoautosomal
14	24708850	24711880	TINF2		MONOALLELIC, autosomal or pseudoautosomal, imprinted status unknown
14	35452103	35498773	SRP54		MONOALLELIC, autosomal or pseudoautosomal, imprinted status unknown
14	35870715	35873960	NFKBIA		MONOALLELIC, autosomal or pseudoautosomal, imprinted status unknown
14	45605135	45670093	FANCM		BIALLELIC, autosomal or pseudoautosomal
14	50110269	50155098	POLE2		BIALLELIC, autosomal or pseudoautosomal
14	58711522	58738727	PSMA3
14	64854758	64926725	MTHFD1		BIALLELIC, autosomal or pseudoautosomal
14	73603142	73690399	PSEN1		MONOALLELIC, autosomal or pseudoautosomal, imprinted status unknown
14	99635624	99738050	BCL11B		MONOALLELIC, autosomal or pseudoautosomal, imprinted status unknown
14	103243815	103377837	TRAF3		MONOALLELIC, autosomal or pseudoautosomal, imprinted status unknown
14	106109389	106111127	IGHG2
14	106320349	106322323	IGHM		BIALLELIC, autosomal or pseudoautosomal
15	29560352	29562020	NDNL2
15	34633916	34635362	NOP10		BIALLELIC, autosomal or pseudoautosomal
15	38780301	38857007	RASGRP1		BIALLELIC, autosomal or pseudoautosomal
15	41271078	41408444	INO80		BIALLELIC, autosomal or pseudoautosomal
15	45003684	45010357	B2M		BIALLELIC, autosomal or pseudoautosomal
15	45879416	45901909	BLOC1S6		BIALLELIC, autosomal or pseudoautosomal
15	50999736	51057910	SPPL2A		BIALLELIC, autosomal or pseudoautosomal
15	55495163	55582013	RAB27A		BIALLELIC, autosomal or pseudoautosomal
15	74630102	74660081	CYP11A1	MONOALLELIC, autosomal or pseudoautosomal, NOT imprinted
15	75182351	75191798	MPI		BIALLELIC, autosomal or pseudoautosomal
15	77287464	77329671	PSTPIP1		MONOALLELIC, autosomal or pseudoautosomal, imprinted status unknown
15	82422560	82555104	EFTUD1
15	89787193	89860362	FANCI		BIALLELIC, autosomal or pseudoautosomal
15	90773476	90808991	CIB1		BIALLELIC, autosomal or pseudoautosomal
15	91260557	91358692	BLM		BIALLELIC, autosomal or pseudoautosomal
16	1494933	1525085	CLCN7		BIALLELIC, autosomal or pseudoautosomal
16	1961464	1968231	HS3ST6		MONOALLELIC, autosomal or pseudoautosomal, NOT imprinted
16	3292027	3306627	MEFV		BOTH monoallelic and biallelic, autosomal or pseudoautosomal
16	10971054	11018840	CIITA		BIALLELIC, autosomal or pseudoautosomal
16	11348273	11350039	SOCS1		MONOALLELIC, autosomal or pseudoautosomal, NOT imprinted
16	14014013	14046205	ERCC4		BIALLELIC, autosomal or pseudoautosomal
16	14529556	14724128	PARN		BOTH monoallelic and biallelic, autosomal or pseudoautosomal
16	27413482	27463363	IL21R		BIALLELIC, autosomal or pseudoautosomal
16	28943259	28950668	CD19		BIALLELIC, autosomal or pseudoautosomal
16	28996146	29002104	LAT		BIALLELIC, autosomal or pseudoautosomal
16	30194730	30200397	CORO1A		BIALLELIC, autosomal or pseudoautosomal
16	30675777	30682131	FBRS		Unknown
16	31271287	31344213	ITGAM		Unknown
16	50731049	50766987	NOD2		MONOALLELIC, autosomal or pseudoautosomal, imprinted status unknown
16	58035276	58055527	USB1		BIALLELIC, autosomal or pseudoautosomal
16	67679029	67691472	RLTPR
16	67691414	67694718	ACD		BOTH monoallelic and biallelic (but BIALLELIC mutations cause a more SEVERE disease form), autosomal or pseudoautosomal
16	67968406	67970780	PSMB10		BIALLELIC, autosomal or pseudoautosomal
16	69599868	69738569	NFAT5		MONOALLELIC, autosomal or pseudoautosomal, imprinted status unknown
16	81812862	81996298	PLCG2		MONOALLELIC, autosomal or pseudoautosomal, imprinted status unknown
16	85932773	85956211	IRF8		BOTH monoallelic and biallelic, autosomal or pseudoautosomal
16	88709696	88717492	CYBA		BIALLELIC, autosomal or pseudoautosomal
17	5404718	5487832	NLRP1		BOTH monoallelic and biallelic, autosomal or pseudoautosomal
17	7452374	7461207	TNFSF12		MONOALLELIC, autosomal or pseudoautosomal, imprinted status unknown
17	7461608	7464925	TNFSF13		BIALLELIC, autosomal or pseudoautosomal
17	7589388	7606820	WRAP53		BIALLELIC, autosomal or pseudoautosomal
17	8128138	8151413	CTC1		BIALLELIC, autosomal or pseudoautosomal
17	16842397	16875402	TNFRSF13B		BOTH monoallelic and biallelic, autosomal or pseudoautosomal
17	26083791	26127555	NOS2		BIALLELIC, autosomal or pseudoautosomal
17	26721660	26733230	SLC46A1		BIALLELIC, autosomal or pseudoautosomal
17	26850958	26865175	FOXN1		BIALLELIC, autosomal or pseudoautosomal
17	26873724	26879646	UNC119		MONOALLELIC, autosomal or pseudoautosomal, imprinted status unknown
17	37913967	38020441	IKZF3		MONOALLELIC, autosomal or pseudoautosomal, NOT imprinted
17	40351194	40428424	STAT5B		BOTH monoallelic and biallelic, autosomal or pseudoautosomal
17	40439564	40463960	STAT5A		Unknown
17	40465342	40540513	STAT3		MONOALLELIC, autosomal or pseudoautosomal, NOT imprinted
17	41196311	41277500	BRCA1		BIALLELIC, autosomal or pseudoautosomal
17	42148097	42153712	G6PC3		BIALLELIC, autosomal or pseudoautosomal
17	43340485	43394430	MAP3K14		BIALLELIC, autosomal or pseudoautosomal
17	43513265	43568146	PLEKHM1		BIALLELIC, autosomal or pseudoautosomal
17	45810609	45823485	TBX21		BIALLELIC, autosomal or pseudoautosomal
17	47287588	47300587	ABI3		Unknown
17	56347216	56358296	MPO		BIALLELIC, autosomal or pseudoautosomal
17	61909440	61920351	SMARCD2		BIALLELIC, autosomal or pseudoautosomal
17	62006097	62009704	CD79B		BIALLELIC, autosomal or pseudoautosomal
17	73823307	73840798	UNC13D		BIALLELIC, autosomal or pseudoautosomal
17	73906617	73937119	FBF1
17	76108998	76128488	TMC6		BIALLELIC, autosomal or pseudoautosomal
17	76126858	76139049	TMC8		BIALLELIC, autosomal or pseudoautosomal
17	78143790	78183130	CARD14		MONOALLELIC, autosomal or pseudoautosomal, NOT imprinted
17	80400462	80408707	C17orf62		BIALLELIC, autosomal or pseudoautosomal
18	2916991	3011945	LPIN2		BIALLELIC, autosomal or pseudoautosomal
18	12658737	12725739	PSMG2		BIALLELIC, autosomal or pseudoautosomal
18	12785476	12884334	PTPN2		MONOALLELIC, autosomal or pseudoautosomal, NOT imprinted
18	13882042	13915706	MC2R	BIALLELIC, autosomal or pseudoautosomal
18	21111462	21166581	NPC1		BIALLELIC, autosomal or pseudoautosomal
18	43427573	43547305	EPG5		BIALLELIC, autosomal or pseudoautosomal
18	47349155	47721451	MYO5B		BIALLELIC, autosomal or pseudoautosomal
18	56338617	56417371	MALT1		BIALLELIC, autosomal or pseudoautosomal
18	57098170	57364644	CCBE1		BIALLELIC, autosomal or pseudoautosomal
18	59992519	60054943	TNFRSF11A		BIALLELIC, autosomal or pseudoautosomal
19	852290	856246	ELANE		MONOALLELIC, autosomal or pseudoautosomal, imprinted status unknown
19	859664	863610	CFD		BIALLELIC, autosomal or pseudoautosomal
19	1609288	1652328	TCF3		BOTH monoallelic and biallelic, autosomal or pseudoautosomal
19	2100986	2151556	AP3D1		BIALLELIC, autosomal or pseudoautosomal
19	4815935	4831754	TICAM1		BOTH monoallelic and biallelic, autosomal or pseudoautosomal
19	6585849	6591163	CD70		BIALLELIC, autosomal or pseudoautosomal
19	6677845	6720662	C3		BIALLELIC, autosomal or pseudoautosomal
19	7701986	7712760	STXBP2		BIALLELIC, autosomal or pseudoautosomal
19	10461203	10491248	TYK2		BIALLELIC, autosomal or pseudoautosomal
19	11685474	11689801	ACP5		BIALLELIC, autosomal or pseudoautosomal
19	12917427	12924462	RNASEH2A		BIALLELIC, autosomal or pseudoautosomal
19	12986024	12992335	DNASE2		BIALLELIC, autosomal or pseudoautosomal
19	17858526	17899377	FCHO1		BIALLELIC, autosomal or pseudoautosomal
19	17935592	17958841	JAK3		BIALLELIC, autosomal or pseudoautosomal
19	18169804	18209626	IL12RB1		BIALLELIC, autosomal or pseudoautosomal
19	19303007	19312678	RFXANK		BIALLELIC, autosomal or pseudoautosomal
19	33463147	33467960	C19orf40
19	33877854	34012799	PEPD		BIALLELIC, autosomal or pseudoautosomal
19	36236477	36238056	PSENEN		MONOALLELIC, autosomal or pseudoautosomal, imprinted status unknown
19	36379142	36391552	NFKBID
19	39897486	39900052	ZFP36		Unknown
19	41836435	41859838	TGFB1		BIALLELIC, autosomal or pseudoautosomal
19	42381189	42385439	CD79A		BIALLELIC, autosomal or pseudoautosomal
19	42387266	42411604	ARHGEF1		BIALLELIC, autosomal or pseudoautosomal
19	45504706	45541456	RELB		BIALLELIC, autosomal or pseudoautosomal
19	45854648	45873845	ERCC2		Unknown
19	48618701	48673860	LIG1		BIALLELIC, autosomal or pseudoautosomal
19	50015535	50029685	FCGRT
19	50162825	50169132	IRF3		MONOALLELIC, autosomal or pseudoautosomal, imprinted status unknown
19	50887579	50921275	POLD1		BIALLELIC, autosomal or pseudoautosomal
19	52249022	52255150	FPR1		BIALLELIC, autosomal or pseudoautosomal
19	52264452	52273779	FPR2
19	52298410	52329334	FPR3
19	54296854	54327657	NLRP12		MONOALLELIC, autosomal or pseudoautosomal, imprinted status unknown
20	388708	411610	RBCK1		BIALLELIC, autosomal or pseudoautosomal
20	6055491	6104191	FERMT1		BIALLELIC, autosomal or pseudoautosomal
20	18448032	18465292	POLR3F		MONOALLELIC, autosomal or pseudoautosomal, NOT imprinted
20	21686296	21699124	PAX1		BIALLELIC, autosomal or pseudoautosomal
20	23026269	23030301	THBD		MONOALLELIC, autosomal or pseudoautosomal, imprinted status unknown
20	25388322	25429191	GINS1		BIALLELIC, autosomal or pseudoautosomal
20	31350190	31397162	DNMT3B		BIALLELIC, autosomal or pseudoautosomal
20	32319565	32380075	ZNF341		BIALLELIC, autosomal or pseudoautosomal
20	32951040	33099198	ITCH		BIALLELIC, autosomal or pseudoautosomal
20	35520226	35580246	SAMHD1		BIALLELIC, autosomal or pseudoautosomal
20	36322356	36500531	CTNNBL1		BIALLELIC, autosomal or pseudoautosomal
20	43248162	43280376	ADA		BIALLELIC, autosomal or pseudoautosomal
20	43595119	43708593	STK4		BIALLELIC, autosomal or pseudoautosomal
20	44746905	44758384	CD40		BIALLELIC, autosomal or pseudoautosomal
20	47862438	47894756	ZNFX1		BIALLELIC, autosomal or pseudoautosomal
20	62289162	62327606	RTEL1		BOTH monoallelic and biallelic, autosomal or pseudoautosomal
21	33664123	33687094	MRAP	BIALLELIC, autosomal or pseudoautosomal
21	34602199	34636818	IFNAR2		BIALLELIC, autosomal or pseudoautosomal
21	34638664	34669539	IL10RB		BIALLELIC, autosomal or pseudoautosomal
21	34697213	34732128	IFNAR1		BIALLELIC, autosomal or pseudoautosomal
21	34775201	34809828	IFNGR2		BOTH monoallelic and biallelic, autosomal or pseudoautosomal
21	45642877	45660887	ICOSLG		BIALLELIC, autosomal or pseudoautosomal
21	45705720	45718102	AIRE	BIALLELIC, autosomal or pseudoautosomal	BOTH monoallelic and biallelic (but BIALLELIC mutations cause a more SEVERE disease form), autosomal or pseudoautosomal
21	46305867	46348753	ITGB2		BIALLELIC, autosomal or pseudoautosomal
22	17565848	17596584	IL17RA		BIALLELIC, autosomal or pseudoautosomal
22	17659679	17702744	CECR1
22	18632757	18660162	USP18		BIALLELIC, autosomal or pseudoautosomal
22	18912231	20287208	ISCA-37433-Loss		MONOALLELIC, autosomal or pseudoautosomal, imprinted status unknown
22	18912231	21465672	ISCA-37446-Loss		MONOALLELIC, autosomal or pseudoautosomal, imprinted status unknown
22	19744225	19771112	TBX1		MONOALLELIC, autosomal or pseudoautosomal, imprinted status unknown
22	19863040	19929515	TXNRD2	BIALLELIC, autosomal or pseudoautosomal
22	23915312	23922495	IGLL1		BIALLELIC, autosomal or pseudoautosomal
22	26846848	26879829	HPS4		BIALLELIC, autosomal or pseudoautosomal
22	31003069	31023047	TCN2		BIALLELIC, autosomal or pseudoautosomal
22	35695267	35743987	TOM1		MONOALLELIC, autosomal or pseudoautosomal, imprinted status unknown
22	35777059	35790207	HMOX1		BIALLELIC, autosomal or pseudoautosomal
22	36649116	36663577	APOL1		MONOALLELIC, autosomal or pseudoautosomal, imprinted status unknown
22	37257029	37274059	NCF4		BIALLELIC, autosomal or pseudoautosomal
22	37309674	37336479	CSF2RB		BIALLELIC, autosomal or pseudoautosomal
22	37521879	37545962	IL2RB		BIALLELIC, autosomal or pseudoautosomal
22	37621300	37640339	RAC2		BOTH monoallelic and biallelic, autosomal or pseudoautosomal
22	40806284	41032723	MKL1		BIALLELIC, autosomal or pseudoautosomal
22	42321035	42322821	TNFRSF13C		BIALLELIC, autosomal or pseudoautosomal
XY	1387692	1428828	CSF2RA		BIALLELIC, autosomal or pseudoautosomal
X	12885201	12908480	TLR7		X-LINKED: hemizygous mutation in males, biallelic mutations in females
X	12924738	12941288	TLR8		Unknown
X	19552082	19905744	SH3KBP1		X-LINKED: hemizygous mutation in males, biallelic mutations in females
X	24712063	25015102	POLA1		X-LINKED: hemizygous mutation in males, biallelic mutations in females
X	30322538	30327495	NR0B1	X-LINKED: hemizygous mutation in males, biallelic mutations in females
X	37639269	37672714	CYBB		X-LINKED: hemizygous mutation in males, monoallelic mutations in females may cause disease (may be less severe, later onset than males)
X	44732420	44971857	KDM6A		X-LINKED: hemizygous mutation in males, monoallelic mutations in females may cause disease (may be less severe, later onset than males)
X	45007617	45060146	CXorf36		Unknown
X	47050198	47074527	UBA1		Other
X	47483611	47489704	CFP		X-LINKED: hemizygous mutation in males, biallelic mutations in females
X	48542185	48549817	WAS		X-LINKED: hemizygous mutation in males, biallelic mutations in females
X	48644981	48652717	GATA1		X-LINKED: hemizygous mutation in males, biallelic mutations in females
X	49106896	49121288	FOXP3		X-LINKED: hemizygous mutation in males, biallelic mutations in females
X	64887510	64961793	MSN		X-LINKED: hemizygous mutation in males, biallelic mutations in females
X	70327253	70331481	IL2RG		X-LINKED: hemizygous mutation in males, biallelic mutations in females
X	77081861	77151065	MAGT1		X-LINKED: hemizygous mutation in males, biallelic mutations in females
X	100604434	100645784	BTK		X-LINKED: hemizygous mutation in males, biallelic mutations in females
X	107334898	107397901	ATG4A		MONOALLELIC, autosomal or pseudoautosomal, imprinted status unknown
X	122993661	123047829	XIAP		X-LINKED: hemizygous mutation in males, monoallelic mutations in females may cause disease (may be less severe, later onset than males)
X	123480131	123507010	SH2D1A		X-LINKED: hemizygous mutation in males, biallelic mutations in females
X	128913891	128929176	SASH3		X-LINKED: hemizygous mutation in males, biallelic mutations in females
X	129198894	129244688	ELF4		Unknown
X	135730335	135742549	CD40LG		X-LINKED: hemizygous mutation in males, biallelic mutations in females
X	152990322	153010216	ABCD1	X-LINKED: hemizygous mutation in males, biallelic mutations in females
X	153275956	153285342	IRAK1		X-LINKED: hemizygous mutation in males, biallelic mutations in females
X	153639876	153650063	TAZ		X-LINKED: hemizygous mutation in males, biallelic mutations in females
X	153656977	153664863	ATP6AP1		X-LINKED: hemizygous mutation in males, biallelic mutations in females
X	153759604	153775801	G6PD		X-LINKED: hemizygous mutation in males, biallelic mutations in females
X	153770458	153793261	IKBKG		X-LINKED: hemizygous mutation in males, biallelic mutations in females
X	153991016	154005964	DKC1		X-LINKED: hemizygous mutation in males, biallelic mutations in females

## Sheet: Curated_AI_genes
Chr	Bp1	Bp2	Gene
1	236849753	236927927	ACTN2
1	154554533	154600456	ADAR
1	226548391	226595801	PARP1
1	230838271	230850336	AGT
1	159557615	159558661	APCS
1	172628184	172636012	FASLG
1	150782180	150849244	ARNT
1	212738675	212794119	ATF3
1	8412463	8877699	RERE
1	203595914	203713209	ATP2B4
1	92414927	92479985	BRDT
1	22963117	22966175	C1QA
1	22979681	22988029	C1QB
1	22970117	22974603	C1QC
1	207277606	207318317	C4BPA
1	201008639	201081694	CACNA1S
1	223889294	223963720	CAPN2
1	19665266	19812135	CAPZB
1	15817895	15851285	CASP9
1	25226001	25291501	RUNX3
1	158223926	158228058	CD1A
1	158297739	158301321	CD1B
1	158259562	158264564	CD1C
1	158149736	158156216	CD1D
1	167399876	167487847	CD247
1	12123433	12204264	TNFRSF8
1	160648535	160681641	CD48
1	117057155	117113715	CD58
1	22379119	22419436	CDC42
1	203148058	203155922	CHI3L1
1	235824330	236047008	LYST
1	16348485	16360545	CLCNKA
1	32117847	32169768	COL16A1
1	160258376	160313354	COPA
1	207669472	207815110	CR1
1	207627644	207663240	CR2
1	159682078	159684379	CRP
1	110453232	110473616	CSF1
1	36931643	36948915	CSF3R
1	150768683	150780917	CTSK
1	57463578	58716211	DAB1
1	207494816	207534311	CD55
1	20978259	20988037	DDOST
1	10520602	10532613	DFFA
1	3773830	3801993	DFFB
1	8921058	8939151	ENO1
1	23037330	23241823	EPHB2
1	51819934	51984995	EPS15
1	159259503	159278014	FCER1A
1	161185086	161189038	FCER1G
1	149754249	149764074	FCGR1A
1	161475204	161489360	FCGR2A
1	161632904	161648444	FCGR2B
1	161592987	161601753	FCGR3B
1	27938800	27961727	FGR
1	152274650	152297679	FLG
1	11166587	11322608	MTOR
1	32757707	32799224	HDAC1
1	196621007	196716634	CFH
1	221052742	221058400	HLX
1	119957553	119965662	HSD3B2
1	161494035	161496687	HSPA6
1	158979681	159024945	IFI16
1	154377668	154441926	IL6R
1	206940947	206945839	IL10
1	67773046	67862583	IL12RB2
1	7975930	8003225	TNFRSF9
1	156810664	156828712	INSRR
1	65298905	65432187	JAK1
1	59246462	59249785	JUN
1	160007256	160040051	KCNJ10
1	209788217	209825820	LAMB3
1	183155173	183214262	LAMC2
1	32716839	32751768	LCK
1	65886334	66103176	LEPR
1	160765863	160798045	LY9
1	207925382	207968861	CD46
1	156433512	156470634	MEF2D
1	43803474	43820135	MPL
1	155158299	155162706	MUC1
1	183524696	183560056	NCF2
1	61542945	61928460	NFIA
1	115828536	115880857	NGF
1	120454175	120612317	NOTCH2
1	115247084	115259515	NRAS
1	156785541	156851642	NTRK1
1	64058946	64125916	PGM1
1	9711789	9789172	PIK3CD
1	167190065	167396582	POU2F1
1	38509522	38512450	POU3F1
1	89149921	89301938	PKN2
1	1981908	2116834	PRKCZ
1	186640943	186649559	PTGS2
1	202116140	202130716	PTPN7
1	198608097	198726605	PTPRC
1	21922707	21995856	RAP1GAP
1	151313115	151319769	RFX5
1	192544856	192549159	RGS1
1	25688739	25747363	RHCE
1	182542768	182558394	RNASEL
1	151778546	151804348	RORC
1	93297593	93307481	RPL5
1	26856248	26901520	RPS6KA1
1	17345224	17380665	SDHB
1	169691780	169703220	SELE
1	154934773	154946959	SHC1
1	160579608	160617101	SLAMF1
1	53552850	53608304	SLC1A7
1	43391045	43424847	SLC2A1
1	218518675	218617961	TGFB2
1	223282747	223316624	TLR5
1	12227059	12269277	TNFRSF1B
1	154127779	154164611	TPM3
1	186280785	186344457	TPR
1	211499956	211548286	TRAF5
1	173152869	173176471	TNFSF4
1	1146705	1149548	TNFRSF4
1	161009040	161015769	USF1
1	101185195	101204601	VCAM1
1	113009162	113063910	WNT2B
1	228109164	228135676	WNT9A
1	92974252	93257961	EVI5
1	151171020	151222007	PIP5K1A
1	206808880	206822542	DYRK3
1	87794150	87814607	LMO4
1	100818022	100985833	CDC14A
1	6521213	6526255	TNFRSF25
1	40026484	40042521	PABPC4
1	2487804	2495267	TNFRSF14
1	1138887	1142089	TNFRSF18
1	160510883	160549306	CD84
1	85731459	85742587	BCL10
1	173010359	173020103	TNFSF18
1	27681669	27693337	MAP3K6
1	161551128	161571010	FCGR2C
1	206858364	206907630	MAPKAPK2
1	7831328	7841492	VAMP3
1	159032274	159046647	AIM2
1	948846	949919	ISG15
1	206643585	206670223	IKBKE
1	2407753	2436964	PLCH2
1	156904631	157015162	ARHGEF11
1	155225769	155232176	SCAMP3
1	169433148	169455208	SLC19A2
1	114239823	114301777	PHTF1
1	11086579	11107296	MASP2
1	7907671	7913551	UTS2
1	207070787	207077484	IL24
1	200938513	200992828	KIF21B
1	10270763	10441661	KIF1B
1	171454665	171562650	PRRC2C
1	20208887	20239437	OTUD3
1	85279085	85358896	LPAR3
1	17634689	17690495	PADI4
1	201865583	201915716	LMOD1
1	247002401	247094726	AHCTF1
1	25870075	25895377	LDLRAP1
1	114356432	114414375	PTPN22
1	63788729	63790797	FOXD3
1	151142462	151148547	TMOD4
1	109419602	109473044	GPSM2
1	206972214	207016326	IL19
1	20246799	20250110	PLA2G2E
1	207039153	207042568	IL20
1	160965000	160991133	F11R
1	54665839	54684056	MRPL37
1	114935398	115053781	TRIM33
1	160799949	160832692	CD244
1	22443797	22469519	WNT4
1	20140521	20141771	RNF186
1	212859758	212873327	BATF3
1	160846329	160854960	ITLN1
1	200860626	200884864	C1orf106
1	167905796	168045083	DCAF6
1	160708846	160724608	SLAMF7
1	159141376	159172932	CADM3
1	24446260	24469775	IL22RA1
1	156589085	156595517	HAPLN2
1	15783222	15798586	CELA2A
1	156611739	156629324	BCAN
1	2522080	2564481	MMEL1
1	115312104	115323308	SIKE1
1	206680862	206762616	RASSF5
1	185703682	186160085	HMCN1
1	152551859	152552980	LCE3D
1	52870218	52883992	PRPF38A
1	228194722	228248972	WNT3A
1	247579457	247612406	NLRP3
1	160454819	160493052	SLAMF6
1	162365055	162381928	SH2D1B
1	179334854	179523870	AXDND1
1	2517898	2522908	FAM213B
1	156495196	156542396	IQGAP3
1	173900351	173962210	RC3H1
1	67632168	67725650	IL23R
1	43198763	43205925	CLDN19
1	197473878	197744623	DENND1B
1	24480646	24513765	IFNLR1
1	71868624	72748277	NEGR1
1	152595309	152595579	LCE3A
1	152184551	152196672	HRNR
2	219128851	219134893	AAMP
2	158592957	158732374	ACVR1
2	148602085	148688396	ACVR2A
2	25042038	25142055	ADCY3
2	29415639	30144477	ALK
2	203241049	203432474	BMPR2
2	27440257	27466654	CAD
2	202098165	202152434	CASP8
2	202047620	202094129	CASP10
2	135676391	135716915	CCNT2
2	87011727	87035519	CD8A
2	87042459	87089047	CD8B
2	204571197	204603636	CD28
2	27008881	27017455	CENPA
2	175612322	175629200	CHRNA1
2	228029280	228179508	COL4A3
2	227867426	228029275	COL4A4
2	208394615	208470284	CREB1
2	175936977	176032934	ATF2
2	204732510	204738683	CTLA4
2	25455829	25565459	DNMT3A
2	74776146	74784678	DOK1
2	25600066	25896516	DTNB
2	73144603	73162020	EMX1
2	119599746	119605759	EN1
2	46524540	46613842	EPAS1
2	163027193	163100045	FAP
2	24272583	24286550	FKBP1B
2	216225178	216300791	FN1
2	28615778	28637516	FOSL2
2	27719705	27746550	GCKR
2	241544824	241570676	GPR35
2	27548715	27579901	GTF3C2
2	26413503	26467594	HADHA
2	26467615	26513333	HADHB
2	242166681	242255115	HDLBP
2	113531491	113542971	IL1A
2	113587336	113594356	IL1B
2	102686835	102796334	IL1R1
2	113875469	113891593	IL1RN
2	219027567	219031716	CXCR1
2	218990012	219001976	CXCR2
2	233924676	234116549	INPP5D
2	227596032	227663506	IRS1
2	182321618	182402468	ITGA4
2	26915580	26954066	KCNK3
2	27309610	27323619	KHK
2	26149454	26205443	KIF3C
2	100163715	100759037	AFF3
2	169983618	170219122	LRP2
2	33172368	33624575	LTBP1
2	160659867	160761267	LY75
2	27532359	27545969	MPV17
2	173420100	173490351	PDK1
2	198669425	199014608	PLCL1
2	68592321	68624585	PLEK
2	25383721	25391559	POMC
2	27604065	27632550	PPM1G
2	28974613	29025806	PPP1CB
2	68405988	68479651	PPP3R1
2	45879042	46415129	PRKCE
2	37332283	37384190	EIF2AK2
2	61108629	61155291	REL
2	219246751	219261617	SLC11A1
2	39208689	39347604	SOS1
2	174771186	174830430	SP3
2	32288679	32382706	SPAST
2	31749655	31806040	SRD5A2
2	191833761	191878976	STAT1
2	191894301	192016322	STAT4
2	70674411	70781147	TGFA
2	152214105	152236562	TNFAIP6
2	1417232	1546499	TPO
2	179390716	179672150	TTN
2	27530264	27531130	UCN
2	219724545	219738954	WNT6
2	31557187	31637611	XDH
2	61705068	61765418	XPO1
2	98330030	98356323	ZAP70
2	27477439	27485960	SLC30A3
2	113973573	114036498	PAX8
2	102608305	102644884	IL1R2
2	136871918	136875725	CXCR4
2	39476406	39664453	MAP4K3
2	24807345	24993570	NCOA1
2	103035249	103069024	IL18RAP
2	102803432	102855811	IL1RL2
2	102972742	103015235	IL18R1
2	201980876	202037411	CFLAR
2	9346893	9545812	ASAP2
2	27422454	27435175	SLC5A6
2	27587218	27593324	EIF2B4
2	152126981	152146430	NMI
2	102927961	102968497	IL1RL1
2	26680070	26781566	OTOF
2	102314164	102511152	MAP4K4
2	11321777	11484711	ROCK2
2	24300302	24308085	TP53I3
2	27994583	28002608	MRPL33
2	27593362	27600400	SNX17
2	27873675	27886707	SUPT7L
2	161993465	162092683	TANK
2	111878490	111926022	BCL2L11
2	27353624	27357542	PREB
2	112656190	112786945	MERTK
2	181845111	181928154	UBE2E3
2	27322220	27341995	CGREF1
2	128056244	128100805	MAP3K2
2	26256728	26360323	RAB10
2	109510926	109605828	EDAR
2	27301434	27309265	EMILIN1
2	231090444	231177930	SP140
2	27851514	27873713	GPN1
2	69685126	69870977	AAK1
2	27193524	27250087	MAPRE3
2	27886337	27917847	SLC4A1AP
2	25264972	25382004	EFR3B
2	29117532	29171080	WDR43
2	200134222	200335989	SATB2
2	98372800	98612354	TMEM131
2	136289024	136482840	R3HDM1
2	235860627	235964358	SH3BP4
2	33661415	33789798	RASGRP3
2	33808728	33824362	FAM98A
2	27667239	27712678	IFT172
2	29149932	29150008	SNORD53
2	204801470	204826298	ICOS
2	27651472	27665124	NRBP1
2	31456879	31491260	EHD3
2	24425734	24583397	ITSN2
2	32092893	32235698	MEMO1
2	25166504	25194963	DNAJC27
2	27434898	27440046	ATRAID
2	24290453	24299314	SF3B6
2	30369749	30383399	YPEL5
2	23971533	24149936	ATAD2B
2	27255773	27264565	TMEM214
2	26987141	27004099	SLC35F6
2	29072687	29093175	TRMT61B
2	234160216	234204320	ATG16L1
2	25962252	26101312	ASXL2
2	32853086	33046118	TTC27
2	130908964	130940323	SMPD4
2	32390909	32449181	SLC30A6
2	128238382	128284087	IWS1
2	27070968	27173219	DPYSL5
2	237478379	237490994	ACKR3
2	27505296	27530307	TRIM54
2	64319785	64371605	PELI1
2	32582095	32843965	BIRC6
2	32449517	32490812	NLRC4
2	27274490	27293490	AGBL5
2	43457974	43823185	THADA
2	28004230	28113263	RBKS
2	163123588	163175218	IFIH1
2	27714749	27718126	FNDC4
2	25016174	25045245	CENPO
2	128698790	128784869	SAP130
2	31133330	31361592	GALNT14
2	27848505	27851898	CCDC121
2	29320541	29406679	CLIP4
2	219745254	219758651	WNT10A
2	30454396	30482899	LBH
2	27799388	27805589	C2orf16
2	32502957	32531658	YIPF4
2	27805835	27846082	ZNF512
2	32248971	32264844	DPY30
2	27346656	27353680	ABHD1
2	42275160	42285668	PKDCC
2	30945637	31030311	CAPN13
2	26624783	26679579	DRC1
2	38790327	38830178	HNRNPLL
2	23608297	23931483	KLHL29
2	26804072	26864211	CIB4
2	27600097	27603611	ZNF513
2	61404554	61414686	AHSA2
2	27371944	27375819	TCF23
2	61167547	61245365	PUS10
2	28718937	28866653	PLB1
2	24163375	24223693	UBXN2A
2	27665232	27669348	KRTCAP3
2	65537984	65659656	SPRED2
2	29033699	29073475	SPDYA
2	30670122	30867091	LCLAT1
2	169312758	169631644	CERS6
2	27498288	27504296	DNAJC5G
2	26785480	26802395	C2orf70
2	27359714	27362332	PRR30
2	133429371	134326031	NCKAP5
2	24338243	24346151	PFN4
2	24299743	24392507	FAM228B
2	29284555	29297127	C2orf71
2	103089761	103150431	SLC9A4
2	25013135	25016251	PTRHD1
2	31395921	31440411	CAPN14
2	24397971	24414567	FAM228A
2	29136527	29136616	SNORD92
2	32757219	32757313	MIR558
2	25194980	25262563	DNAJC27-AS1
2	27293341	27294567	OST4
2	33152193	33171202	LOC100271832
2	25551508	25551590	MIR1301
2	28219233	28219316	MIR4263
2	61372242	61391964	C2orf74
2	26531040	26569685	GPR113
2	28113481	28561767	BRE
2	26395959	26412532	GAREML
2	176790409	176867018	KIAA1715
2	62423261	62451866	B3GNT2
2	26568953	26618759	EPT1
2	29204163	29275096	FAM179A
2	24252205	24270296	C2orf44
3	38495789	38534633	ACVR2B
3	186330849	186339107	AHSG
3	49711434	49720934	APEH
3	49396578	49449526	RHOA
3	187439164	187463513	BCL6
3	121902529	122005344	CASR
3	105377108	105587887	CBLB
3	119243139	119278481	CD80
3	121774208	121839988	CD86
3	50643884	50649262	CISH
3	46243199	46249832	CCR1
3	46283871	46308197	CCR3
3	32993065	32996403	CCR4
3	46411632	46417697	CCR5
3	39371196	39375171	CCR8
3	148880196	148939832	CP
3	41240941	41281939	CTNNB1
3	39304984	39323226	CX3CR1
3	58178352	58196730	DNASE1L3
3	89156673	89531284	EPHA3
3	10068112	10143614	FANCD2
3	57994126	58157982	FLNB
3	128198264	128212030	GATA2
3	46062290	46068979	XCR1
3	119540801	119813264	GSK3B
3	186383746	186396023	HRG
3	193853930	193856401	HES1
3	50337319	50349812	HYAL1
3	190231839	190374986	IL1RAP
3	3108007	3152058	IL5RA
3	159706622	159713806	IL12A
3	10206562	10285427	IRAK2
3	52811601	52826084	ITIH1
3	52828783	52843025	ITIH3
3	52847005	52864717	ITIH4
3	4535031	4889524	ITPR1
3	187871662	188608460	LPP
3	46477495	46506632	LTF
3	69788585	70017488	MITF
3	49721379	49726196	MST1
3	49924435	49941306	MST1R
3	38179968	38184512	MYD88
3	123331142	123603149	MYLK
3	136581049	136670452	NCK1
3	196466727	196559518	PAK2
3	58413356	58419579	PDHB
3	178866310	178952497	PIK3CA
3	138371539	138478201	PIK3CB
3	12329348	12475855	PPARG
3	53195222	53226733	PRKCD
3	93591880	93692934	PROS1
3	186933872	187009810	MASP1
3	61547242	62280573	PTPRG
3	157154579	157161417	PTX3
3	19988571	20026667	RAB5A
3	12625099	12705700	RAF1
3	139236275	139258671	RBP1
3	133464976	133497850	TF
3	195776154	195809032	TFRC
3	30647993	30735633	TGFBR2
3	49842637	49851391	UBA7
3	55499742	55521670	WNT5A
3	13860081	13921618	WNT7A
3	147127180	147134506	ZIC1
3	128444978	128533641	RAB7A
3	58490862	58522929	ACOX2
3	50330258	50336899	HYAL3
3	9799028	9811668	CAMK1
3	50355220	50360281	HYAL2
3	172223297	172241297	TNFSF10
3	119499330	119537332	NR1I2
3	49591921	49708982	BSN
3	46448720	46451014	CCRL2
3	190023489	190040235	CLDN1
3	37094116	37217851	LRRFIP2
3	65339905	66024509	MAGI1
3	50400043	50541675	CACNA2D2
3	5229358	5261650	EDEM1
3	100428133	100467811	TFG
3	45984972	45989845	CXCR6
3	238278	451097	CHL1
3	45927995	45944667	CCR9
3	58291971	58305920	RPP14
3	58549838	58613337	FAM107A
3	48506918	48509044	TREX1
3	128968452	128996616	COPG1
3	42132745	42267382	TRAK1
3	69217933	69435455	FRMD4B
3	16926451	17132098	PLCL2
3	128598332	128631957	ACAD9
3	49758908	49761407	GMPPB
3	158991035	159615155	SCHIP1
3	56761445	57113336	ARHGEF3
3	108541630	108573714	TRAT1
3	100941389	101039419	IMPG2
3	136676706	136729926	IL20RB
3	52255095	52260179	TLR9
3	58318616	58411854	PXK
3	140660661	140698785	SLC25A36
3	53880576	53899827	IL17RB
3	69156038	69171746	LMOD3
3	119187784	119213554	POGLUT1
3	58223258	58280461	ABHD6
3	49726949	49758962	RNF123
3	28363843	28390618	AZI2
3	138153414	138197256	ESYT3
3	9958757	9975305	IL17RC
3	58619669	58652561	FAM3D
3	58727736	59035715	C3orf67
3	58477822	58488087	KCTD6
3	174577110	175523428	NAALADL2
3	4402828	4508966	SUMF1
3	49754266	49757238	AMIGO3
3	156544095	156763918	LEKR1
3	46395234	46402413	CCR2
3	97660660	97691295	MINA
4	74301935	74321502	AFP
4	74269971	74287129	ALB
4	40192630	40246384	RHOH
4	95679127	96079601	BMPR1B
4	15704572	15733796	BST1
4	185548849	185570629	CASP3
4	15779930	15850706	CD38
4	68337988	68411256	CENPC
4	70820973	70826726	CSN2
4	24529087	24586184	DHX15
4	88529680	88538025	DSPP
4	110834039	110934118	EGF
4	99799606	99851786	EIF4E
4	187187117	187210835	F11
4	155504279	155511897	FGA
4	155484131	155493915	FGB
4	155525285	155533902	FGG
4	144257982	144395718	GAB1
4	843064	926178	GAK
4	72607410	72671237	GC
4	157997276	158093242	GLRB
4	74735108	74737019	CXCL1
4	74962753	74964997	CXCL2
4	74902311	74904490	CXCL3
4	145030455	145061904	GYPA
4	100869243	100871512	H2AFZ
4	174252526	174255595	HMGB2
4	110661847	110723335	CFI
4	57897236	57976551	IGFBP7
4	26321331	26436752	RBPJ
4	123372625	123377650	IL2
4	74606222	74609433	CXCL8
4	142557748	142655140	IL15
4	76942268	76944689	CXCL10
4	55944425	55991762	KDR
4	55524094	55606881	KIT
4	187148671	187179625	KLKB1
4	76922622	76928641	CXCL9
4	100485239	100545154	MTTP
4	103422485	103538459	NFKB1
4	55095263	55164412	PDGFRA
4	74846541	74847841	PF4
4	74852155	74853907	PPBP
4	101944586	102268628	PPP3CA
4	86936275	87374283	MAPK10
4	57774041	57802010	REST
4	76954839	76957350	CXCL11
4	74861358	74864446	CXCL5
4	2794749	2842823	SH3BP2
4	88896801	88904563	SPP1
4	38797875	38806412	TLR1
4	154605440	154627242	TLR2
4	186990308	187006252	TLR3
4	177604684	177713899	VEGFC
4	96083655	96470361	UNC5C
4	100799494	100815703	LAMTOR3
4	15969848	16085623	PROM1
4	15937192	15940363	FGFBP1
4	38825328	38858438	TLR6
4	78432906	78532988	CXCL13
4	95373007	95589378	PDLIM5
4	15606006	15657035	FBXL5
4	100737980	100791346	DAPP1
4	95219706	95264027	HPGDS
4	101316497	101439250	EMCN
4	102711763	102995969	BANK1
4	37455551	37595132	C4orf19
4	95128758	95212443	SMARCAD1
4	15471488	15603180	CC2D2A
4	123533782	123542212	IL21
4	2743386	2758103	TNIP2
4	100817406	100867883	DNAJB14
4	54243819	54326103	FIP1L1
4	38773859	38784611	TLR10
4	15961862	15964859	FGFBP2
4	123091757	123283914	KIAA1109
4	109731876	110223799	COL25A1
4	113196781	113207059	TIFA
4	8271488	8308838	HTRA3
4	15341559	15447791	C1QTNF7
4	101107026	101111655	DDIT4L
4	36067619	36245979	ARAP2
4	80822770	80994626	ANTXR2
4	130014828	130033843	C4orf33
4	123300120	123350947	ADAD1
4	15004297	15071777	CPEB2
4	15683351	15692070	FAM200B
4	183060158	183065668	MGC45800
4	102251459	102251571	hsa-mir-1255a
5	7396342	7830194	ADCY2
5	41142247	41261540	C6
5	40909598	40983042	C7
5	39284377	39364655	C9
5	179125929	179158639	CANX
5	140011312	140013286	CD14
5	149781199	149792499	CD74
5	82934016	83016896	HAPLN1
5	149432853	149492935	CSF1R
5	131409484	131411863	CSF2
5	82767492	82878122	VCAN
5	172659106	172662315	NKX2-5
5	138089084	138270723	CTNNA1
5	39371775	39425335	DAB2
5	140894587	140998622	DIAPH1
5	149340299	149366963	SLC26A2
5	139712427	139726188	HBEGF
5	172195092	172198203	DUSP1
5	158122922	158526788	EBF1
5	137801180	137805004	EGR1
5	76011867	76031595	F2R
5	176829138	176836577	F12
5	108083522	108523373	FER
5	44305096	44388784	FGF10
5	169532916	169536729	FOXI1
5	180028505	180076624	FLT4
5	42423876	42721980	GHR
5	151202073	151304397	GLRA1
5	142657495	142815077	NR3C1
5	54398473	54406080	GZMA
5	74632992	74657926	HMGCR
5	162887516	162918953	HMMR
5	131396346	131398896	IL3
5	132009677	132018370	IL4
5	131877135	131879214	IL5
5	55230924	55290821	IL6ST
5	35856976	35879705	IL7R
5	135227934	135231516	IL9
5	158741790	158757481	IL12B
5	131993864	131996801	IL13
5	131817300	131826465	IRF1
5	52285155	52390609	ITGA2
5	156607906	156682109	ITK
5	72112417	72210215	TNPO1
5	169675087	169724822	LCP2
5	38475064	38595507	LIFR
5	66478103	66492617	CD180
5	56110899	56191978	MAP3K1
5	70264309	70320941	NAIP
5	149493401	149535422	PDGFRB
5	133532147	133561950	PPP2CA
5	179660594	179719071	MAPK9
5	35048860	35230691	PRLR
5	40680031	40693837	PTGER4
5	86564069	86687743	RASA1
5	155753766	156194798	SGCD
5	131630144	131679899	SLC22A4
5	131705400	131731306	SLC22A5
5	133450401	133483920	TCF7
5	137419773	137427199	WNT8A
5	38845959	38935743	OSMR
5	159848813	159855751	PTTG1
5	176910394	176924606	PDLIM7
5	134906370	134914969	CXCL14
5	37291734	37371228	NUP155
5	179159850	179204287	MAML1
5	150409503	150467221	TNIP1
5	147443534	147516925	SPINK5
5	659976	693510	TPPP
5	443333	467409	EXOC3
5	150560612	150603654	CCDC69
5	156456530	156485970	HAVCR1
5	148753829	148758838	IL17B
5	96096513	96149848	ERAP1
5	612404	653666	CEP72
5	96211643	96255406	ERAP2
5	55395506	55529186	ANKRD55
5	173315330	173387313	CPEB4
5	33527286	33892124	ADAMTS12
5	156512842	156536248	HAVCR2
5	110405777	110413722	TSLP
5	102594441	102614361	C5orf30
5	147258273	147261756	SCGB3A2
5	35904397	35938881	CAPSL
5	34929697	34959069	DNAJC21
5	150226084	150228231	IRGM
5	114914192	114938176	TICAM2
5	39105353	39270759	FYB
5	180663927	180670906	GNB2L1
5	67455003	67455805	GSN
6	32148744	32152099	AGER
6	33540322	33548070	BAK1
6	31913720	31919861	CFB
6	106534194	106557814	PRDM1
6	31865561	31913451	C2
6	31949833	31970457	C4A
6	31982571	32003195	C4B
6	30851860	30867933	DDR1
6	87795215	87804865	CGA
6	167525294	167552629	CCR6
6	33130468	33160245	COL11A2
6	75794041	75915623	COL12A1
6	35995453	36079013	MAPK14
6	32006092	32009447	CYP21A2
6	33286334	33290793	DAXX
6	152011630	152424408	ESR1
6	108881025	109005971	FOXO3
6	116262692	116381921	FRK
6	111981534	112194655	FYN
6	52842745	52860178	GSTA4
6	29910246	29913661	HLA-A
6	31321648	31324989	HLA-B
6	31236525	31239913	HLA-C
6	32971959	32977389	HLA-DOA
6	32780539	32784825	HLA-DOB
6	33032345	33048555	HLA-DPA1
6	33043702	33057473	HLA-DPB1
6	32605182	32611429	HLA-DQA1
6	32709162	32714664	HLA-DQA2
6	32627240	32634466	HLA-DQB1
6	32723874	32731330	HLA-DQB2
6	32407618	32412826	HLA-DRA
6	32546546	32557613	HLA-DRB1
6	32485153	32498006	HLA-DRB5
6	30457182	30461982	HLA-E
6	34204576	34214008	HMGA1
6	137518620	137540567	IFNGR1
6	52051184	52055436	IL17A
6	391738	411443	IRF4
6	15246205	15522273	JARID2
6	31539875	31542100	LTA
6	31548335	31550202	LTB
6	161412758	161538417	MAP3K4
6	136878186	137113656	MAP3K5
6	31462657	31478901	MICB
6	31707724	31730455	MSH5
6	76458908	76629254	MYO6
6	35436177	35438558	RPL10A
6	32162619	32191844	NOTCH4
6	2887499	2903546	SERPINB9
6	37137921	37143204	PIM1
6	161123224	161175085	PLG
6	36098260	36112301	MAPK13
6	22287472	22303082	PRL
6	32808493	32812712	PSMB8
6	32821937	32827628	PSMB9
6	128289923	128841819	PTPRK
6	160100148	160114353	SOD2
6	43139032	43149244	SRF
6	34845554	34855848	TAF11
6	91223291	91297020	MAP3K7
6	32812985	32821748	TAP1
6	32789609	32806600	TAP2
6	33267471	33282164	TAPBP
6	170863420	170881958	TBP
6	31543343	31546112	TNF
6	138188324	138204451	TNFAIP3
6	32008931	32077151	TNXB
6	43737945	43754223	VEGFA
6	159186772	159240456	EZR
6	167343003	167370077	RNASET2
6	144471653	144513076	STX11
6	108532716	108582464	SNX3
6	3077057	3115421	RIPK1
6	14117486	14137148	CD83
6	41303527	41318625	NCR2
6	163835674	163999628	QKI
6	52362199	52441862	TRAM2
6	136578000	136610989	BCLAF1
6	84262604	84419127	SNAP91
6	29942891	29946177	HCG9
6	123537483	123958238	TRDN
6	32260474	32339689	C6orf10
6	111876580	111927477	TRAF3IP2
6	167412804	167455906	FGFR1OP
6	149539758	149732749	TAB2
6	39760158	39872653	DAAM2
6	47445524	47594996	CD2AP
6	47199262	47277683	TNFRSF21
6	35265594	35289548	DEF6
6	158244202	158366109	SNX9
6	24650204	24667115	TDP2
6	137321107	137366317	IL20RA
6	41126243	41130924	TREM2
6	41242998	41254457	TREM1
6	31110215	31126015	CCHCR1
6	20534687	21232634	CDKAL1
6	32362512	32374900	BTNL2
6	158733691	158932856	TULP4
6	86215214	86303629	SNX14
6	105175967	105307794	HACE1
6	90636246	91006627	BACH2
6	168841830	169068674	SMOC2
6	150385742	150390202	ULBP3
6	52101483	52109298	IL17F
6	137464956	137494785	IL22RA2
6	159455500	159466184	TAGAP
6	150341265	150346668	RAET1L
6	137813335	137815531	OLIG3
6	31556659	31560762	NCR3
6	126660934	126804466	CENPW
6	128029338	128239776	THEMIS
6	31367560	31383092	MICA
6	168227670	168372700	MLLT4
6	32698535	32699472	HLA-DQB3
7	17338275	17385775	AHR
7	38423296	38671167	AMPH
7	140433812	140624564	BRAF
7	142985307	143004789	CASP2
7	116164838	116201239	CAV1
7	80231503	80308593	CD36
7	92234234	92465941	CDK6
7	14184673	14881075	DGKB
7	107531551	107561643	DLD
7	153584181	154686000	DPP6
7	107405911	107443678	SLC26A3
7	55086724	55275031	EGFR
7	100318422	100321323	EPO
7	2767740	2883959	GNA12
7	74071990	74175022	GTF2I
7	81331443	81399452	HGF
7	75162618	75368290	HIP1
7	27210209	27219880	HOXA10
7	22766765	22771621	IL6
7	128577990	128590096	IRF5
7	107564245	107643804	LAMB1
7	127881330	127897682	LEP
7	116312458	116438440	MET
7	135046546	135194875	CNOT4
7	100770369	100782547	SERPINE1
7	107301079	107358252	SLC26A4
7	87133178	87342639	ABCB1
7	106505722	106549423	PIK3CG
7	94927668	94953884	PON1
7	95034173	95064384	PON2
7	103112230	103629963	RELN
7	157331749	158380482	PTPRN2
7	6414125	6443598	RAC1
7	75441113	75443033	CCL24
7	19155090	19157295	TWIST1
7	73624086	73644164	LAT2
7	116916685	116963343	WNT2
7	138145078	138270332	TRIM24
7	123321980	123389125	WASL
7	18126571	19036992	HDAC9
7	22157907	22396533	RAPGEF5
7	36892510	37488929	ELMO1
7	91570188	91739987	AKAP9
7	50343678	50472798	IKZF1
7	75398841	75419064	CCL26
7	30464142	30518393	NOD1
7	99686582	99689822	COPS6
7	51083908	51384515	COBL
7	128594233	128695227	TNPO3
7	123485222	123517531	HYAL4
7	120965420	120981158	WNT16
7	25158269	25164980	CYCS
7	7222245	7288280	C1GALT1
7	98625057	98741743	SMURF1
7	2945709	3083579	CARD11
7	98771196	98805089	KPNA7
7	157367027	157367114	MIR153-2
7	123295860	123304147	LMOD2
7	150322463	150329736	GIMAP6
7	74188308	74203720	NCF1
7	74572383	74587802	NCF1C
7	158325409	158325505	MIR595
7	141998851	142510972	TCRB
8	108261709	108510254	ANGPT1
8	6357174	6420784	ANGPT2
8	11351520	11422108	BLK
8	143953772	143961236	CYP11B1
8	6835170	6837614	DEFA1
8	7752086	7754238	DEFB4A
8	37888019	37917883	EIF4EBP1
8	27348518	27402439	EPHX2
8	27168998	27316908	PTK2B
8	11561716	11617509	GATA4
8	122625270	122653630	HAS2
8	31497267	32622558	NRG1
8	42128819	42190171	IKBKB
8	79645006	79717758	IL7
8	39771327	39786309	IDO1
8	56792385	56925006	LYN
8	128748314	128753680	MYC
8	119935795	119964383	TNFRSF11B
8	17780365	17887457	PCM1
8	42032235	42065194	PLAT
8	22298482	22398657	PPP3CC
8	48685668	48872743	PRKDC
8	141668480	142011412	PTK2
8	38000217	38008600	STAR
8	133879204	134147143	TG
8	90769974	90803292	RIPK2
8	73449625	73850584	KCNB2
8	38034105	38070819	BAG4
8	109455852	109499136	EMC2
8	80676244	80680098	HEY1
8	71485452	71520694	TRAM1
8	74903563	74941307	LY96
8	101715143	101734315	PABPC1
8	38020838	38034248	LSM1
8	131064350	131455906	ASAP1
8	140613080	140715299	KCNK9
8	81880045	82024303	PAG1
8	135490030	135725292	ZFAT
8	2792874	4852328	CSMD1
8	99204386	99306621	NIPAL2
8	11278972	11324276	FAM167A
8	39792473	39873910	IDO2
8	144915754	144923146	NRBP2
8	43147584	43218328	POTEA
9	133589267	133763062	ABL1
9	136130562	136150630	ABO
9	116822407	116840752	AMBP
9	123714613	123812554	C5
9	117655622	117692875	TNFSF8
9	130548304	130553052	CDK9
9	21967750	21994490	CDKN2A
9	22002901	22009312	CDKN2B
9	34551429	34590138	CNTFR
9	121928907	122131739	BRINP1
9	131580778	131584955	ENDOG
9	100615536	100618997	FOXE1
9	127243514	127269699	NR5A1
9	80331189	80646365	GNAQ
9	134452156	134612925	RAPGEF1
9	86582997	86595569	HNRNPK
9	33025208	33039062	DNAJA1
9	21440452	21441315	IFNA1
9	21384253	21385396	IFNA2
9	21186617	21187598	IFNA4
9	21304612	21305312	IFNA5
9	21350316	21350886	IFNA6
9	21201467	21202204	IFNA7
9	21409145	21410184	IFNA8
9	21206179	21207142	IFNA10
9	21367370	21368075	IFNA13
9	21239200	21239978	IFNA14
9	21216371	21217310	IFNA16
9	21227241	21228221	IFNA17
9	21165635	21166659	IFNA21
9	21077103	21077943	IFNB1
9	21140630	21142144	IFNW1
9	34652181	34661898	IL11RA
9	5231418	5233967	INSL4
9	4985244	5128183	JAK2
9	20341662	20622542	MLLT3
9	21802634	21865969	MTAP
9	139388895	139440238	NOTCH1
9	36833271	37034476	PAX5
9	96338908	96441869	PHF2
9	104353896	104357283	PPP3R2
9	125132808	125157982	PTGS1
9	112137973	112260593	PTPN3
9	137218308	137332432	RXRA
9	34689566	34691274	CCL19
9	34709001	34710164	CCL21
9	131445933	131458675	SET
9	17578951	17797126	SH3GL2
9	37915894	38069210	SHB
9	139270028	139292889	SNAPC4
9	93563961	93660842	SYK
9	27109138	27230176	TEK
9	101867411	101916473	TGFBR1
9	120466452	120479769	TLR4
9	100263461	100364025	TMOD1
9	35681989	35690053	TPM2
9	123664670	123691451	TRAF1
9	139780964	139821067	TRAF2
9	135766734	135820020	TSC1
9	135250936	135282238	TTF1
9	113006091	113018920	TXN
9	136627015	136857446	VAV2
9	136895445	136933141	BRD3
9	99262394	99382112	CDC14B
9	139334547	139378211	SEC16A
9	117546914	117568408	TNFSF15
9	114979994	115095944	PTBP3
9	139296373	139305054	SDCCAG3
9	92219926	92221469	GADD45G
9	5163862	5185618	INSL6
9	99212436	99253618	HABP4
9	32455299	32526322	DDX58
9	5450502	5470567	CD274
9	111934253	112083244	EPB41L4B
9	16409500	16870786	BNC2
9	32972603	33001639	APTX
9	17134988	17503921	CNTLN
9	20658307	20995954	FOCAD
9	102668914	102736818	STX17
9	79000432	79009444	RFK
9	21331017	21335429	KLHL9
9	139323066	139334256	INPP5E
9	27524311	27526496	IFNK
9	22446839	22452472	DMRTA1
9	139258407	139268133	CARD9
9	135037333	135118220	NTNG2
9	3824127	4300035	GLIS3
9	15553096	15971897	CCDC171
9	72658496	72841888	MAMDC2
9	21480838	21482312	IFNE
9	21512113	21512184	MIR31
9	20716103	20716187	MIR491
9	21967137	21967753	C9orf53
9	21006364	21031635	PTPLAD2
9	136215068	136218280	RPL7A
10	90750287	90775542	FAS
10	88516395	88684945	BMPR1A
10	101948123	101989344	CHUK
10	30722949	30750762	MAP3K8
10	35415768	35501886	CREM
10	104590287	104597290	CYP17A1
10	98064084	98098321	DNTT
10	128593977	129250781	DOCK1
10	119301955	119309057	EMX2
10	26505235	26593491	GAD2
10	8096666	8117164	GATA3
10	87359311	88126250	GRID1
10	115310589	115349360	HABP2
10	100175954	100206704	HPS1
10	91061705	91069033	IFIT2
10	91152302	91166244	IFIT1
10	91087575	91100725	IFIT3
10	6052656	6104333	IL2RA
10	5994333	6020150	IL15RA
10	33189245	33247293	ITGB1
10	7745235	7791483	ITIH2
10	54525139	54531460	MBL2
10	17851341	18200091	MRC1
10	104153866	104162286	NFKB2
10	95372344	95425429	PDE6C
10	99186026	99193198	PGAM1
10	75670861	75677258	PLAU
10	75196185	75255782	PPP3CB
10	72357103	72362531	PRF1
10	70847827	70864567	SRGN
10	6469104	6622263	PRKCQ
10	52750910	54058110	PRKG1
10	49514681	49647402	MAPK8
10	73576054	73611082	PSAP
10	89623194	89728532	PTEN
10	43572516	43625797	RET
10	44865600	44880545	CXCL12
10	60094738	60130513	UBE2D1
10	75757871	75879914	VCL
10	102222811	102243399	WNT8B
10	17686123	17758821	STAM
10	16865964	17171816	CUBN
10	61548505	61666414	CCDC6
10	51565107	51590734	NCOA4
10	33466418	33623833	NRP1
10	103113789	103317078	BTRC
10	103911932	103923628	NOLC1
10	11502508	11653679	USP6NL
10	105727469	105787342	SLK
10	27035524	27150016	ABI1
10	104238985	104262512	ACTR1A
10	97071529	97321177	SORBS1
10	120927214	120938377	PRDX3
10	64133915	64431771	ZNF365
10	69681655	69835103	HERC4
10	99332197	99343641	ANKRD2
10	97951454	98031333	BLNK
10	99195665	99205768	EXOSC1
10	28101092	28287984	ARMC4
10	90033620	90343082	RNLS
10	80828791	81076285	ZMIZ1
10	49893517	50191001	WDFY4
10	99218080	99258551	MMS19
10	14946609	14996431	DCLRE1C
10	99258638	99330967	UBTD1
10	7601231	7708961	ITIH5
10	99205887	99217127	ZDHHC16
10	6130948	6159422	RBM17
10	99344101	99372555	HOGA1
10	98353068	98480279	PIK3AP1
10	119042605	119134937	PDZD8
10	101292689	101296280	NKX2-3
10	119243803	119304579	EMX2OS
10	35535908	35861598	CCNY
10	23605519	23633772	C10orf67
10	27961802	28034778	MKX
10	99349449	99350691	C10orf62
10	88024450	88024545	MIR346
10	50117528	50122280	LRRC18
10	89618917	89623194	KLLN
11	66313865	66330800	ACTN3
11	102217912	102249401	BIRC2
11	102188180	102210135	BIRC3
11	108093558	108239826	ATM
11	64037299	64052176	BAD
11	69455872	69469242	CCND1
11	118754474	118766980	CXCR5
11	57365026	57382326	SERPING1
11	64948685	64979477	CAPN1
11	104896236	104905884	CASP1
11	104864966	104893895	CASP5
11	34460471	34493607	CAT
11	119076985	119178859	CBL
11	118209788	118213459	CD3D
11	118175294	118186890	CD3E
11	60869929	60895323	CD5
11	60739112	60787848	CD6
11	35160416	35253949	CD44
11	33724555	33758025	CD59
11	2398546	2418649	CD81
11	65622284	65625804	CFL1
11	58390145	58393205	CNTF
11	57529233	57586652	CTNND1
11	118618472	118661972	DDX6
11	70244611	70282690	CTTN
11	64072999	64084212	ESRRA
11	128328655	128457453	ETS1
11	46740742	46761056	F2
11	59856136	59865940	MS4A2
11	59596745	59612974	GIF
11	6452267	6462254	HPX
11	532241	535550	HRAS
11	122928199	122933043	HSPA8
11	111783459	111784817	HSPB2
11	117857105	117872199	IL10RA
11	112013973	112034840	IL18
11	2181008	2182439	INS
11	612554	615999	IRF7
11	61567096	61584529	FADS1
11	1874199	1913493	LSP1
11	65306029	65325699	LTBP3
11	102660640	102668966	MMP1
11	102706527	102714342	MMP3
11	102582525	102595685	MMP8
11	102733463	102745764	MMP12
11	102813720	102826463	MMP13
11	20691096	21597229	NELL1
11	71713909	71791739	NUMA1
11	77033059	77185108	PAK1
11	17108123	17191354	PIK3C2A
11	13513600	13517567	PTH
11	64556608	64570713	MAP4K2
11	36589562	36601310	RAG1
11	36613492	36619829	RAG2
11	65421066	65430443	RELA
11	111957547	111966525	SDHD
11	65405577	65418391	SIPA1
11	47376408	47400127	SPI1
11	66452719	66488870	SPTBN2
11	17414431	17498392	ABCC8
11	2185158	2193035	TH
11	119288654	119294246	THY1
11	18042083	18062335	TPH1
11	36505316	36531863	TRAF6
11	18501857	18548503	TSG101
11	88911039	89028927	TYR
11	64002055	64006736	VEGFB
11	75897369	75917574	WNT11
11	313990	315272	IFITM1
11	47290926	47351582	MADD
11	70049268	70053508	FADD
11	64126624	64139687	RPS6KA4
11	12132122	12285337	MICAL2
11	77926335	78128868	GAB2
11	20385230	20405329	HTATIP2
11	10579412	10590365	LYVE1
11	64620198	64647185	EHD1
11	120207617	120360645	ARHGEF12
11	67131638	67141648	CLCF1
11	87846414	87908635	RAB38
11	64085559	64089295	PRDX5
11	124505684	124546199	SIAE
11	1295597	1330892	TOLLIP
11	576445	612222	PHRF1
11	86748885	87039876	TMEM135
11	119039042	119054726	NLRX1
11	55135359	55136394	OR4A15
11	133938819	134021652	JAM3
11	116618885	116643714	BUD13
11	73087404	73108519	RELT
11	126152981	126164828	TIRAP
11	111411232	111432470	LAYN
11	16809206	17035963	PLEKHA7
11	68658745	68671303	MRPL21
11	59404191	59436511	PATL1
11	66233797	66244808	PELI3
11	1244294	1283406	MUC5B
12	9220303	9268558	A2M
12	52345450	52390863	ACVR1B
12	39945021	40013843	ABCD2
12	53817638	53825318	AMHR2
12	99039077	99129211	APAF1
12	50344523	50352664	AQP2
12	51157788	51214943	ATF1
12	32260184	32531141	BICD1
12	7187514	7245043	C1R
12	7167979	7178335	C1S
12	8210918	8218955	C3AR1
12	49082240	49110781	CCNT1
12	6898637	6929976	CD4
12	6554050	6560884	CD27
12	125262173	125348519	SCARB1
12	9905081	9913497	CD69
12	56360552	56366573	CDK2
12	58141509	58146230	CDK4
12	12870203	12875316	CDKN1B
12	48366747	48398285	COL2A1
12	58156116	58160976	CYP27B1
12	57910370	57914300	DDIT3
12	113495661	113535833	DTX1
12	7023613	7032859	ENO2
12	56473808	56497291	ERBB3
12	54891494	54936899	NCKAP1L
12	52416615	52453291	NR4A1
12	68548549	68553521	IFNG
12	102789644	102874378	IGF1
12	54789044	54813050	ITGA5
12	57943846	57978554	KIF5A
12	9747869	9760497	KLRB1
12	10598637	10607215	KLRC1
12	10583205	10588592	KLRC2
12	10564913	10573194	KLRC3
12	10457049	10469850	KLRD1
12	25357722	25403865	KRAS
12	57522281	57607125	LRP1
12	96394530	96437298	LTA4H
12	6484533	6500737	LTBR
12	9092956	9102357	M6PR
12	69201951	69239324	MDM2
12	58162350	58165914	METTL1
12	88886569	88974250	KITLG
12	110011499	110035071	MVK
12	111348623	111358404	MYL2
12	56552044	56555366	MYL6
12	76438671	76478738	NAP1L1
12	5541279	5604465	NTF3
12	113344738	113357712	OAS1
12	113416273	113449528	OAS2
12	103232103	103311381	PAH
12	48499655	48540187	PFKM
12	32943679	33049780	PKP2
12	122326636	122355771	PSMD9
12	7055739	7070479	PTPN6
12	112856535	112947717	PTPN11
12	15475190	15751265	PTPRO
12	120648241	120703574	PXN
12	56435685	56438007	RPS26
12	111890017	112037480	ATXN2
12	109015679	109027670	SELPLG
12	53773978	53810226	SP1
12	56735381	56754037	STAT2
12	57489186	57505196	STAT6
12	6437922	6451283	TNFRSF1A
12	93802087	93836026	UBE2N
12	109535398	109548798	UNG
12	48235319	48298814	VDR
12	6058039	6233836	VWF
12	49372235	49376396	WNT1
12	49359122	49365641	WNT10B
12	49412757	49449107	KMT2D
12	53701239	53715412	AAAS
12	112280031	112331228	MAPKAPK5
12	94071150	94244531	CRADD
12	93963597	93970521	SOCS2
12	123320038	123347507	HIP1R
12	108915990	108955165	SART3
12	111843751	111889427	SH2B3
12	32832133	32898584	DNM1L
12	123640942	123717785	MPHOSPH9
12	112563348	112591408	TRAFD1
12	66582977	66648394	IRAK3
12	10524951	10542653	KLRK1
12	64845839	64895899	TBK1
12	41582249	41968392	PDZRN4
12	72666528	73059422	TRHDE
12	68642024	68647281	IL22
12	32899477	32908887	YARS2
12	44152746	44183346	IRAK4
12	56732662	56734194	IL23A
12	103981068	104160502	STAB2
12	39687029	39837192	KIF21A
12	68595128	68619571	IL26
12	8754761	8765442	AICDA
12	56414688	56432219	IKZF4
12	10269375	10282868	CLEC7A
12	57984941	57997211	PIP4K2C
12	112464492	112546635	NAA25
12	1726221	1756378	WNT5B
12	122064454	122079946	ORAI1
12	34175215	34181236	ALG10
12	40148822	40499661	SLC2A13
12	40618812	40763086	LRRK2
12	129277738	129308541	SLC15A4
12	72332625	72426221	TPH2
12	32655040	32798984	FGD4
12	38710556	38723528	ALG10B
12	39046001	39299420	CPNE8
12	7882010	7902069	CLEC4C
12	40019971	40115720	C12orf40
12	33528347	33592754	SYT10
12	10741076	10752434	KLRAP1
13	41506054	41593508	ELF1
13	92050872	93519487	GPC5
13	41129800	41240734	FOXO1
13	28874482	29069265	FLT1
13	28577410	28674729	FLT3
13	114523521	114567046	GAS6
13	20761603	20767114	GJB2
13	31032878	31040081	HMGB1
13	76194569	76434006	LMO7
13	48877882	49056026	RB1
13	37393338	37403740	RFXAP
13	43136871	43182149	TNFSF11
13	36342788	36705514	DCLK1
13	108921976	108960832	TNFSF13B
13	113344642	113541482	ATP11A
13	24144508	24250244	TNFRSF19
13	40229763	40365802	COG6
13	27640286	27746033	USP12
14	95078713	95090390	SERPINA3
14	69340839	69446083	ACTN1
14	105235686	105262080	AKT1
14	20923289	20925931	APEX1
14	50359735	50363772	ARF6
14	68086578	68118436	ARG2
14	69254371	69262960	ZFP36L1
14	80663867	80697397	DIO2
14	102027687	102029789	DIO3
14	67827033	67853233	EIF2S1
14	64693429	64805268	ESR2
14	29236277	29239483	FOXG1
14	75745480	75748937	FOS
14	65877309	66210839	FUT8
14	88399357	88460009	GALC
14	25100160	25103432	GZMB
14	62162118	62214977	HIF1A
14	65472818	65569413	MAX
14	23305741	23316808	MMP14
14	24836116	24848811	NFATC4
14	35870715	35873960	NFKBIA
14	94843083	94857029	SERPINA1
14	35747763	35786685	PSMA6
14	23495059	23504429	PSMB5
14	68286495	69062738	RAD51B
14	21423629	21424594	RNASE2
14	76424441	76448092	TGFB3
14	36985603	36989430	NKX2-1
14	103592663	103603776	TNFAIP2
14	103243815	103377837	TRAF3
14	81421868	81612646	TSHR
14	97263683	97347951	VRK1
14	88471467	88481155	GPR65
14	73741917	73925286	NUMB
14	101193201	101201467	DLK1
14	99947738	99977852	CCNK
14	64932216	64941221	AKAP5
14	24630421	24635774	IRF9
14	105219469	105225996	SIVA1
14	59655380	59838123	DAAM1
14	101292444	101327360	MEG3
14	56585092	56768031	PELI2
14	23842017	23845612	IL25
14	99635624	99738050	BCL11B
14	103388992	103397179	AMN
14	81726993	81893748	STON2
14	24759803	24769039	DHRS1
14	101346991	101351184	RTL1
14	106318298	106322322	FLJ00385
14	22090057	23021075	TCRA
15	89346673	89418585	ACAN
15	45003684	45010357	B2M
15	80253231	80263643	BCL2A1
15	75074424	75095539	CSK
15	79214091	79237420	CTSH
15	74630102	74660081	CYP11A1
15	51500253	51630795	CYP19A1
15	49715374	49779523	FGF7
15	44038589	44064804	PDIA3
15	41795839	41806085	LTK
15	67358194	67487533	SMAD3
15	59428167	59665071	MYO1E
15	40580097	40600174	PLCB2
15	64448013	64455354	PPIB
15	66679210	66783882	MAP2K1
15	67835020	68099455	MAP2K5
15	55495163	55582013	RAB27A
15	60780482	61521502	RORA
15	83205500	83209295	RPS17
15	39873279	39889668	THBS1
15	63334837	63364113	TPM1
15	41851219	41871536	TYRO3
15	83328032	83378660	AP3B2
15	69070874	69113261	ANP32A
15	68346571	68480404	PIAS1
15	90931472	91045475	IQGAP1
15	77287464	77329671	PSTPIP1
15	83517728	83621476	HOMER2
15	38780301	38857007	RASGRP1
15	34671269	34729667	GOLGA8A
15	52121824	52204331	TMOD3
15	52043757	52108558	TMOD2
15	83685180	83736106	BTBD1
15	50849351	50979012	TRPM7
15	66585632	66626236	DIS3L
15	83478379	83503613	WHAMM
15	83424116	83474822	FSD2
15	89420518	89438770	HAPLN3
15	38746327	38779911	FAM98B
15	34817483	34875771	GOLGA8B
15	82722184	82731586	GOLGA6L9
15	82632349	83018198	GOLGA6L10
15	75550898	75565796	GOLGA6C
15	75575181	75588148	GOLGA6D
15	83424696	83424823	SCARNA15
16	72816785	73092534	ZFHX3
16	12058963	12061925	TNFRSF17
16	28943259	28950668	CD19
16	68771194	68869444	CDH1
16	66400524	66438689	CDH5
16	28477973	28503623	CLN3
16	3775055	3930121	CREBBP
16	30907927	30914881	CTF1
16	88709696	88717492	CYBA
16	50775960	50835846	CYLD
16	72088507	72094955	HP
16	85932773	85956211	IRF8
16	27325229	27376099	IL4R
16	31404632	31437826	ITGAD
16	30483982	30534506	ITGAL
16	31271287	31344213	ITGAM
16	31366454	31394318	ITGAX
16	79627744	79634622	MAF
16	3292027	3306627	MEFV
16	10971054	11018840	CIITA
16	55513080	55540586	MMP2
16	56642477	56643409	MT2A
16	68119268	68263162	NFATC3
16	2587964	2653191	PDPK1
16	81812862	81996298	PLCG2
16	23847299	24231932	PRKCB
16	30125425	30134630	MAPK3
16	57406413	57418956	CX3CL1
16	29674270	29681823	SPN
16	28603263	28608391	SULT1A2
16	28616907	28634907	SULT1A1
16	11361713	11363160	TNP2
16	11348273	11350039	SOCS1
16	28699878	28747050	EIF3C
16	67188088	67193812	TRADD
16	1203240	1271772	CACNA1H
16	68298418	68335726	SLC7A6
16	3115312	3119668	IL32
16	75262927	75301951	BCAR1
16	56764016	56878861	NUP93
16	69599868	69738569	NFAT5
16	11038344	11276046	CLEC16A
16	32684848	32687450	TP53TG3
16	28875077	28885534	SH2B1
16	28548661	28550495	NUPR1
16	28996146	29002104	LAT
16	31212806	31214097	PYCARD
16	22217591	22300066	EEF2K
16	27413482	27463363	IL21R
16	3070312	3072383	TNFRSF12A
16	30934375	30960104	FBXL19
16	11367055	11367452	PRM3
16	50731049	50766987	NOD2
16	31072163	31085641	ZNF668
16	57050985	57117436	NLRC5
16	28962317	28977767	NFATC2IP
16	11439310	11445617	RMI2
16	68573660	68601039	ZFP90
16	28510682	28518155	IL27
16	31094744	31100130	PRSS53
16	28565248	28603111	CCDC101
17	64208146	64225556	APOH
17	62006097	62009704	CD79B
17	38710021	38721736	CCR7
17	48261456	48279000	COL1A1
17	1324646	1359561	CRK
17	38171613	38174066	CSF3
17	4854383	4860426	ENO3
17	37844336	37884915	ERBB2
17	61994552	61996212	GH1
17	40831419	40833845	CCR10
17	73314156	73401790	GRB2
17	41158741	41166476	IFI35
17	48133339	48167849	ITGA3
17	3617918	3704537	ITGAE
17	61699800	61773670	MAP3K3
17	56347216	56358296	MPO
17	47572654	47592382	NGFR
17	49230919	49239450	NME1
17	26083791	26127555	NOS2
17	62396776	62407083	PECAM1
17	37824233	37826728	PNMT
17	66409763	66547457	PRKAR1A
17	64298925	64806862	PRKCA
17	19281033	19286857	MAPK7
17	21187967	21218551	MAP2K3
17	67410837	67538470	MAP2K6
17	4699438	4701798	PSMB6
17	79989531	79992080	RAC3
17	38465422	38513895	RARA
17	57970406	58027786	RPS6KB1
17	32687346	32690252	CCL1
17	32582295	32584220	CCL2
17	34415602	34417506	CCL3
17	34431219	34433014	CCL4
17	34198495	34207377	CCL5
17	32597234	32599261	CCL7
17	32612686	32615199	CCL11
17	32683470	32685629	CCL13
17	11924134	12047148	MAP2K4
17	7517381	7536701	SHBG
17	42325757	42345502	SLC4A1
17	45973515	46006323	SP2
17	40465342	40540513	STAT3
17	40439564	40463960	STAT5A
17	40351194	40428424	STAT5B
17	76849058	76921472	TIMP2
17	7571719	7590868	TP53
17	44839871	44896126	WNT3
17	44928967	44954437	WNT9B
17	54965269	54991409	TRIM25
17	26850958	26865175	FOXN1
17	7461608	7464925	TNFSF13
17	7452374	7461207	TNFSF12
17	43340485	43394430	MAP3K14
17	76352857	76356160	SOCS3
17	79650961	79669151	HGS
17	45772629	45789429	TBKBP1
17	48939586	48945339	TOB1
17	43224683	43229468	HEXIM1
17	63005406	63052920	GNA13
17	72462521	72480937	CD300A
17	37913967	38020441	IKZF3
17	5404718	5487832	NLRP1
17	79163392	79196751	CEP131
17	3907738	4046253	ZZEF1
17	74708913	74722881	JMJD6
17	16842397	16875402	TNFRSF13B
17	45810609	45823485	TBX21
17	4736634	4801356	MINK1
17	4066664	4167274	ANKFY1
17	38060847	38074903	GSDMB
17	4636823	4643223	CXCL16
17	40253421	40264751	DHX58
17	27041298	27045286	RAB34
17	38077295	38083884	ORMDL3
17	38024454	38034149	ZPBP2
17	33570085	33594761	SLFN5
17	73823307	73840798	UNC13D
17	55938603	56032684	CUEDC1
17	34522267	34524147	CCL3L3
17	21308447	21320482	KCNJ18
17	40554466	40575338	PTRF
18	60790578	60986613	BCL2
18	45359465	45457517	SMAD2
18	48556582	48611411	SMAD4
18	46446222	46477081	SMAD7
18	13882042	13915706	MC2R
18	77155771	77289323	NFATC1
18	55313658	55470327	ATP8B1
18	12785476	12884334	PTPN2
18	7567313	8406859	PTPRM
18	18529702	18691812	ROCK1
18	29171729	29178986	TTR
18	721591	812327	YES1
18	59992519	60054943	TNFRSF11A
18	67956136	67997434	SOCS6
18	2916991	3011945	LPIN2
18	67530192	67624232	CD226
18	56338617	56417371	MALT1
18	9475529	9538106	RALBP1
18	54318615	54697036	WDR7
18	76740274	76758969	SALL3
18	9334764	9402418	TWSG1
18	2847027	2914090	EMILIN2
18	70203914	70211723	CBLN2
19	11685474	11689801	ACP5
19	39138266	39221171	ACTN4
19	2249112	2252072	AMH
19	41725103	41767672	AXL
19	827830	832017	AZU1
19	49458116	49465055	BAX
19	45251977	45263301	BCL3
19	571276	583493	BSG
19	6677845	6720662	C3
19	47813103	47825327	C5AR1
19	13049413	13055304	CALR
19	35820068	35838264	CD22
19	6585849	6591163	CD70
19	42381189	42385439	CD79A
19	19322781	19363061	NCAN
19	859664	863610	CFD
19	10828728	10942586	DNM2
19	10244021	10305755	DNMT1
19	11487880	11495018	EPOR
19	17342693	17356151	NR2F6
19	7753642	7767032	FCER2
19	49977465	49989488	FLT3LG
19	49468565	49470136	FTL
19	49199227	49209191	FUT2
19	48898131	48948188	GRIN2D
19	10381516	10397291	ICAM1
19	10444451	10450345	ICAM3
19	55875749	55881831	IL11
19	18169804	18209626	IL12RB1
19	7112265	7294011	INSR
19	50162825	50169132	IRF3
19	17935592	17958841	JAK3
19	12902309	12904125	JUNB
19	18390503	18392466	JUND
19	55281264	55295778	KIR2DL1
19	55249973	55264504	KIR2DL3
19	54865232	54882163	LAIR1
19	11200037	11244505	LDLR
19	2476122	2478257	GADD45B
19	17186590	17324104	MYO9B
19	39390339	39399534	NFKBIB
19	15270443	15311792	NOTCH3
19	36316273	36342895	NPHS1
19	9945882	9960365	PIN1
19	42590261	42636625	POU2F2
19	4090319	4124126	MAP2K2
19	7968764	7979363	MAP2K7
19	840984	848175	PRTN3
19	55692614	55720874	PTPRH
19	45504706	45541456	RELB
19	14072341	14117134	RFX1
19	8117645	8127547	CCL25
19	17982781	18005983	SLC5A5
19	11071597	11172958	SMARCA4
19	50922194	50934309	SPIB
19	41836435	41859838	TGFB1
19	16178316	16213813	TPM4
19	10461203	10491248	TYK2
19	36395302	36399211	TYROBP
19	35759895	35770718	USF2
19	46010687	46030240	VASP
19	6772678	6857377	VAV1
19	6413118	6424822	KHSRP
19	19303007	19312678	RFXANK
19	6663147	6670599	TNFSF14
19	6531009	6535939	TNFSF9
19	55417507	55424439	NCR1
19	19040009	19052041	HOMER3
19	14142551	14163717	IL27RA
19	14588570	14606961	GIPC1
19	55128383	55148981	LILRB1
19	36393381	36395173	HCST
19	55174270	55181810	LILRB4
19	39078279	39108675	MAP4K1
19	3630178	3700477	PIP5K1C
19	51645557	51656783	SIGLEC7
19	56186560	56207133	EPN1
19	7804880	7812464	CD209
19	10070236	10121147	COL5A3
19	11616730	11639987	ECSIT
19	49223841	49243970	RASIP1
19	19387321	19431321	SUGP1
19	35773409	35776045	HAMP
19	6135643	6193114	ACSBG2
19	53206065	53238307	ZNF611
19	54296854	54327657	NLRP12
19	54597932	54605994	OSCAR
19	56511091	56573174	NLRP5
19	4815935	4831754	TICAM1
19	12125531	12146525	ZNF433
19	4183350	4224811	ANKRD24
19	55434876	55458873	NLRP7
19	56296762	56348128	NLRP11
19	39786964	39789312	IFNL1
19	45349392	45392485	PVRL2
20	43248162	43280376	ADA
20	30252260	30310656	BCL2L1
20	44746905	44758384	CD40
20	48807119	48809227	CEBPB
20	47662782	47713497	CSE1L
20	23856571	23860380	CST5
20	30639990	30689657	HCK
20	42984440	43061485	HNF4A
20	36974813	37005653	LBP
20	44637546	44645200	MMP9
20	50003493	50179370	NFATC2
20	39766160	39804357	PLCG1
20	44527258	44541003	PLTP
20	49126857	49201300	PTPN1
20	43953928	43977064	SDC4
20	3667616	3687775	SIGLEC1
20	48599512	48605420	SNAI1
20	35973087	36033835	SRC
20	48697660	48732496	UBE2V1
20	62328003	62330051	TNFRSF6B
20	48519928	48532080	SPATA2
20	39314487	39317880	MAFB
20	50213313	50384908	ATP9A
20	43124863	43150726	SERINC3
20	61509089	61569304	DIDO1
20	48429249	48508779	SLC9A8
20	62271057	62284963	STMN3
20	62289162	62327606	RTEL1
20	1161214	1165117	TMEM74B
20	48552913	48570422	RNF114
20	62371210	62375403	SLC2A4RG
20	3827445	3856770	MAVS
20	47240792	47444420	PREX1
20	56178901	56195632	ZBP1
20	5931297	5975852	MCM8
20	62338793	62367494	ZGPAT
20	18568555	18744560	DTD1
20	44420575	44440066	DNTTIP1
20	2517252	2622430	TMC2
20	62375020	62436856	ZBTB46
20	44402846	44420547	WFDC3
20	1874812	1920540	SIRPA
20	44330654	44337456	WFDC13
20	44277201	44298878	WFDC11
20	44313289	44333658	WFDC10B
20	44350987	44354335	SPINT4
21	45705720	45718102	AIRE
21	27252860	27543446	APP
21	36160097	36421595	RUNX1
21	47401662	47424963	COL6A1
21	47518032	47552763	COL6A2
21	45193545	45196256	CSTB
21	40714240	40721047	HMGN1
21	34697213	34732128	IFNAR1
21	34602199	34636818	IFNAR2
21	34775201	34809828	IFNGR2
21	34638664	34669539	IL10RB
21	46305867	46348753	ITGB2
21	42792484	42831141	MX1
21	45719916	45747264	PFKL
21	35014783	35261609	ITSN1
21	40547371	40555440	PSMG1
21	34001068	34100351	SYNJ1
21	45642877	45660887	ICOSLG
21	33245627	33376377	HUNK
21	43823970	43867790	UBASH3A
21	33664123	33687094	MRAP
21	27011593	27089874	JAM2
22	18074902	18111588	ATP6V1E1
22	18216905	18257431	BID
22	21271713	21308037	CRKL
22	37309674	37336479	CSF2RB
22	41488613	41576081	EP300
22	21128382	21142008	SERPIND1
22	35777059	35790207	HMOX1
22	23915312	23922495	IGLL1
22	37521879	37545962	IL2RB
22	30636435	30642840	LIF
22	24236564	24237409	MIF
22	37257029	37274059	NCF4
22	29999544	30094589	NF2
22	30658818	30662829	OSM
22	46546498	46639653	PPARA
22	22113946	22221970	MAPK1
22	50702141	50708822	MAPK11
22	37621300	37640339	RAC2
22	50691330	50700089	MAPK12
22	32439018	32509011	SLC5A1
22	19744225	19771112	TBX1
22	33196801	33259028	TIMP3
22	19510546	19512860	CLDN5
22	21903735	21978323	UBE2L3
22	46316247	46373008	WNT7B
22	29190547	29196560	XBP1
22	38507501	38577836	PLA2G6
22	30279157	30426857	MTMR3
22	40297085	40369346	GRAP2
22	39795758	39833132	TAB1
22	21771692	21805750	HIC2
22	24407764	24574596	CABIN1
22	17565848	17596584	IL17RA
22	37886399	37915210	CARD10
22	43924623	44208217	EFCAB6
22	37576205	37584330	C1QTNF6
22	42321035	42322821	TNFRSF13C
22	21982377	21984340	YDJC
22	30476452	30573062	HORMAD2
22	50432941	50451055	IL17REL
22	50354142	50357720	PIM3
X	30322538	30327495	NR0B1
X	152990322	153010216	ABCD1
X	100604434	100645784	BTK
X	135730335	135742549	CD40LG
X	107683073	107940775	COL4A5
X	107398836	107682727	COL4A6
X	77154960	77160881	COX7B
X	1387692	1428828	CSF2RA
X	37639269	37672714	CYBB
X	68835910	69259321	EDA
X	47494918	47510003	ELK1
X	154064063	154250998	F8
X	70835765	70838367	CXCR3
X	153213007	153236819	HCFC1
X	70327253	70331481	IL2RG
X	1455508	1501582	IL3RA
X	155227245	155240482	IL9R
X	117861558	117928496	IL13RA1
X	114238537	114252207	IL13RA2
X	153275956	153285342	IRAK1
X	123480131	123507010	SH2D1A
X	2609227	2659350	CD99
X	149737046	149841616	MTM1
X	77359665	77382324	PGK1
X	48553944	48567406	SUV39H1
X	47441689	47446190	TIMP1
X	38420730	38548172	TSPAN7
X	48542185	48549817	WAS
X	40944887	41095832	USP9X
X	70752911	70795747	OGT
X	153770458	153793261	IKBKG
X	129263337	129299861	AIFM1
X	40508794	40594804	MED14
X	23721776	23761407	ACOT9
X	100098312	100129334	NOX1
X	55478521	55480001	MAGEH1
X	19552082	19905744	SH3KBP1
X	49106896	49121288	FOXP3
X	12885201	12908480	TLR7
X	12924738	12941288	TLR8
X	38660684	38665783	MID1IP1
X	65815481	65859140	EDA2R
X	1314893	1331616	CRLF2
X	79924986	80065233	BRWD3
X	30845558	30907511	TAB3
X	77223457	77225135	PGAM4
X	15363712	15402535	FIGF
